# Supplementary material for: Transcription signatures encoded by ultraconserved genomic regions in human prostate cancer
Source: Mol Cancer. 2013 Feb 14;12:13. doi: 10.1186/1476-4598-12-13 (PMC3626580; doi:10.1186/1476-4598-12-13)
Supplement: Additional file 6: Table S5 — Listing predicted interactions between ucRNA transcripts (sense and antisense transcribed) and mRNAs. [file 1476-4598-12-13-S6.xls]

## Sheet: Sense
Supplementary Table 5. Predicted interactions between ucRNA transcripts (sense transcribed) and mRNAs
UC	UC_coord	Uc_loop_length	Gene name	Refseq ID	mrna_coord	mrna_loop_length	energy	joint subsequences	# of bonds	orientation
uc.146+	133	15	RRS1	NM_015169	969	17	-20.3	AAUCCUUCAUCUGCUZAAUAAGCAGAUGAGGGA	13	2
uc.201+	206	17	CEP350	NM_014810	6638	17	-18.1	AGAAGCCAGUCUGAUCAZACAUUAGAUUGGUUUCA	14	1
uc.274+	294	11	CD274	NM_014143	198	11	-17.8	GGCAGCCAGGAZACCUGGCUGCA	9	2
uc.274+	258	15	CYB561D2	NM_007022	761	13	-17.6	AUGACAGAGGUGGUAZCUGCCUCUGUCAC	12	2
uc.412+	252	17	ZNF585A	NM_199126	3087	19	-17.6	GUGUGGAUUUGAAUGAAZCUCAUUCGAAUCUACCACA	15	2
uc.412+	252	17	ZNF585A	NM_152655	3124	19	-17.6	GUGUGGAUUUGAAUGAAZCUCAUUCGAAUCUACCACA	15	2
uc.412+	252	17	XK	NM_021083	4517	18	-17.1	GUGUGGAUUUGAAUGAAZAGUUAUUCAAAUCCAUAA	15	2
uc.330+	135	13	HSD17B10	NM_001037811	64	14	-16.6	AUUACCGUCGCCUZGGUGGCGGUAAUAA	11	2
uc.287+	245	13	SCGB1D1	NM_006552	65	12	-16.5	UCUCCUGCUGCUZACACAGCGGGAGA	10	1
uc.274+	258	15	RYR1	NM_000540	786	14	-16.4	AUGACAGAGGUGGUAZUCCGCCUCUUUCAU	12	2
uc.274+	258	15	RYR1	NM_001042723	786	14	-16.4	AUGACAGAGGUGGUAZUCCGCCUCUUUCAU	12	2
uc.304+	132	17	FLJ46481	NM_207405	1687	15	-16.1	AUAUCUCUCUUAUUGCCZCAAUGGGAGAGAUAC	14	2
uc.125+	98	26	NMUR2	NM_020167	1592	26	-16.1	UGAUAUGGAAAGAUUAAUUGAAACGUZUUUAGUUAUCUUUCCACUAUCCUAAC	20	2
uc.22+	127	14	SHC4	NM_203349	126	14	-16	CGUGAGCGACCCGCZAGGGUAGCUUAUGA	11	1
uc.115+	172	23	AKAP8	NM_005858	2387	22	-16	AUUAUUAUUCCAAUGUAUACUAAZGUAGUGCACUUGGAAUAAUAAA	19	2
uc.457+	148	13	PERQ1	NM_022574	2267	12	-15.9	GAGGAUGAUGAAZUCGUCAUCCUCCU	10	1
uc.33+	224	14	CACNA1G	NM_198382	7362	13	-15.7	UCUCUCCUUCUAAAZAGAAGGAGAGGCC	11	2
uc.33+	224	14	CACNA1G	NM_198388	7308	13	-15.7	UCUCUCCUUCUAAAZAGAAGGAGAGGCC	11	2
uc.33+	224	14	CACNA1G	NM_198386	7377	13	-15.7	UCUCUCCUUCUAAAZAGAAGGAGAGGCC	11	2
uc.33+	224	14	CACNA1G	NM_198376	7092	13	-15.7	UCUCUCCUUCUAAAZAGAAGGAGAGGCC	11	2
uc.33+	224	14	CACNA1G	NM_198377	7641	13	-15.7	UCUCUCCUUCUAAAZAGAAGGAGAGGCC	11	2
uc.33+	224	14	CACNA1G	NM_198385	7575	13	-15.7	UCUCUCCUUCUAAAZAGAAGGAGAGGCC	11	2
uc.33+	224	14	CACNA1G	NM_198387	7329	13	-15.7	UCUCUCCUUCUAAAZAGAAGGAGAGGCC	11	2
uc.33+	224	14	CACNA1G	NM_198383	7497	13	-15.7	UCUCUCCUUCUAAAZAGAAGGAGAGGCC	11	2
uc.33+	224	14	CACNA1G	NM_018896	7710	13	-15.7	UCUCUCCUUCUAAAZAGAAGGAGAGGCC	11	2
uc.33+	224	14	CACNA1G	NM_198380	7542	13	-15.7	UCUCUCCUUCUAAAZAGAAGGAGAGGCC	11	2
uc.33+	224	14	CACNA1G	NM_198379	7473	13	-15.7	UCUCUCCUUCUAAAZAGAAGGAGAGGCC	11	2
uc.49+	145	16	ERCC3	NM_000122	1577	15	-15.7	GGAGCUGCAGAAUAAZAUUCUGGCAGCUUCUA	13	1
uc.287+	245	13	PCK1	NM_002591	1973	13	-15.7	CUCCCCUGUGAAAZACACAGCGGGAGA	10	1
uc.287+	245	13	SCN3B	NM_001040151	1361	14	-15.5	UUUCUCCCCUGUGCZACACAGCGGGAGA	11	1
uc.120+	231	13	ENDOG	NM_004435	56	13	-15.5	AGUGUUUGUGAGUZACUCACAGACACA	11	1
uc.445+	297	14	CXorf23	NM_198279	2130	15	-15.4	ACACUAAGGCACUAAZAAGUGCACUUAGUG	12	1
uc.215+	223	14	CACNA1H	NM_001005407	5443	14	-15.2	GCAGUGUCACAGAAZUGCUGGACACUGUG	11	2
uc.254+	224	12	KIF21A	NM_017641	3901	12	-15.1	AAGCCUCUGAACZCUUCAGAGGCUA	10	2
uc.146+	133	15	DGKH	NM_178009	450	15	-15	AAUCCUUCAUCUGCUZAAAGGAGAUGGAGGA	12	2
uc.118+	121	12	SPOCK1	NM_004598	418	13	-15	UCGGGCUGUAUUZAAAAUGCAGCCCU	10	2
uc.274+	258	15	MATR3	NM_018834	3639	16	-15	AUGACAGAGGUGGUAZAGACCAUCUCUUCAUA	13	2
uc.463+	47	13	DMPK	NM_001081560	146	13	-15	UUUUCCUGUCACCZUGUGACAGGAGGA	12	2
uc.463+	47	13	DMPK	NM_001081562	146	13	-15	UUUUCCUGUCACCZUGUGACAGGAGGA	12	2
uc.463+	47	13	DMPK	NM_004409	146	13	-15	UUUUCCUGUCACCZUGUGACAGGAGGA	12	2
uc.14+	20	12	CUL3	NM_003590	5380	12	-15	UCAUCAGCAUCAZAGAUGCUGAUGA	11	2
uc.304+	158	13	HAPLN4	NM_023002	17	12	-14.9	CACACCAUCUAAUZAAGAUGGUGUGC	10	2
uc.274+	258	15	HTR3E	NM_182589	486	13	-14.9	AUGACAGAGGUGGUAZCACCUCUUGUCAU	12	2
uc.146+	133	15	ZNF160	NM_198893	3444	13	-14.8	AAUCCUUCAUCUGCUZAGGUGAAGGAUUA	12	2
uc.146+	133	15		NM_001102603	3476	13	-14.8	AAUCCUUCAUCUGCUZAGGUGAAGGAUUA	12	2
uc.146+	133	15	ZNF160	NM_033288	3359	13	-14.8	AAUCCUUCAUCUGCUZAGGUGAAGGAUUA	12	2
uc.381+	188	19	LRP4	NM_002334	3771	19	-14.8	UACAUAAAUCAAACAUCUUZUGAGAUGGGGUUUAUGUAC	15	2
uc.155+	1	14	ABI2	NM_005759	2544	13	-14.8	GGUGCUGUUUUGAZUGAGACAGCAUCGC	11	1
uc.22+	127	14	MMP25	NM_022468	658	17	-14.7	CUCAUGAGCUAUGCCCUZAGGGUAGCUUAUGA	13	1
uc.457+	148	13	FGFR3	NM_000142	433	14	-14.6	GGAGAUGACGAAGAZUCGUCAUCCUCCU	11	1
uc.394+	43	13	DDX25	NM_013264	1209	13	-14.6	GAGGGAUUGAUGUZCAAAUCAGUCCCU	10	1
uc.329+	215	18	SEC61A2	NM_018144	436	15	-14.5	AAUAUCAAACAGUUUUACZGAAACUGUUUGGUAU	14	2
uc.287+	245	13	CD79A	NM_021601	238	13	-14.5	UCUUCCUGCUGUCZACACAGCGGGAGA	10	1
uc.6+	257	11	KRT74	NM_175053	31	14	-14.4	GAAAGGUUGAGZAACUCAACCUUUCC	11	2
uc.445+	297	14	LGICZ1	NM_180990	332	14	-14.4	AACACUAGUGCACAZAAGUGCACUUAGUG	11	1
uc.22+	127	14	SGK269	NM_024776	5050	15	-14.3	UCAUAACAGCUACCCZAGGGUAGCUUAUGA	12	1
uc.111+	283	14	LOC643226	NM_001080516	120	13	-14.2	GGAAUUAGAGUCAZUUGCUCUAAUUCCC	11	1
uc.412+	252	17	DDEF1	NM_018482	2113	16	-14.2	GUGUGGAUUUGAAUGAAZAAAGUUCAAUCCACAC	13	2
uc.274+	258	15	GPHN	NM_001024218	258	13	-14.1	AUGACAGAGGUGGUAZCCUCUCUGUCAUA	12	2
uc.463+	47	13	NFKB1	NM_003998	2031	11	-14.1	UUUUCCUGUCACCZGUGACAGGAGA	10	2
uc.369+	1	19	GBP2	NM_004120	2485	22	-14.1	AUAUGAUGAAAAUGUGAUGAGAZGCAGCAUGUUUUUAUCAUA	17	1
uc.215+	223	14	ADAMTS19	NM_133638	1342	11	-14	GCAGUGUCACAGAAZUGUGAUACUGU	11	2
uc.274+	294	11		NR_002228	1000	11	-14	GGCAGCCAGGAZUCCUGCUGCCA	9	2
uc.274+	73	11	KYNU	NM_001032998	202	11	-14	UCUCAUCCGUAZAACGGAUGAGA	9	2
uc.274+	73	11	KYNU	NM_003937	202	11	-14	UCUCAUCCGUAZAACGGAUGAGA	9	2
uc.412+	252	17	RNF34	NM_025126	228	18	-14	GUGUGGAUUUGAAUGAAZAUUCAGAUUUACACCAAA	14	2
uc.412+	252	17	RNF34	NM_194271	294	18	-14	GUGUGGAUUUGAAUGAAZAUUCAGAUUUACACCAAA	14	2
uc.320+	294	11	Kua-UEV	NM_199203	1864	13	-13.9	GAGAGAAGAUUZAUAUCUUCUCUCC	10	2
uc.118+	121	12	MXRA7	NM_001008528	451	12	-13.8	UCGGGCUGUAUUZCAAAUACAGCCC	10	2
uc.483+	290	13	FILIP1L	NM_182909	57	11	-13.8	AAACCAUCUGCUAZGCAGAUGGUUC	10	2
uc.274+	258	15	CDC45L	NM_003504	1382	14	-13.8	AUGACAGAGGUGGUAZACCAACCUCGUCAU	12	2
uc.412+	252	17	MAP4K4	NM_145687	4624	15	-13.8	GUGUGGAUUUGAAUGAAZAAUUCAAACCACAUG	13	2
uc.412+	252	17	MAP4K4	NM_145686	4948	15	-13.8	GUGUGGAUUUGAAUGAAZAAUUCAAACCACAUG	13	2
uc.412+	252	17	MAP4K4	NM_004834	4486	15	-13.8	GUGUGGAUUUGAAUGAAZAAUUCAAACCACAUG	13	2
uc.31+	233	14	CREM	NM_181571	262	13	-13.7	GCUCUCUGAUUAAUZUUGACAGAGAGCA	11	2
uc.31+	233	14	CREM	NM_183012	154	13	-13.7	GCUCUCUGAUUAAUZUUGACAGAGAGCA	11	2
uc.31+	233	14	CREM	NM_183011	154	13	-13.7	GCUCUCUGAUUAAUZUUGACAGAGAGCA	11	2
uc.228+	8	12	C1orf69	NM_001010867	2639	13	-13.6	CAUUUGAUCAGCUZCUGCUGAUCAAA	10	1
uc.378+	179	13	DGCR8	NM_022720	2342	15	-13.6	GUGGUGUAAGAACAAZAUUUUUACACCAC	12	1
uc.287+	245	13	LGR6	NM_001017403	3050	14	-13.6	CUCUCUCCUGUGACZACACAGCGGGAGA	11	1
uc.274+	258	15	EPHA10	NM_001099439	1023	14	-13.6	AUGACAGAGGUGGUAZUCCACCUUCUGCGU	12	2
uc.472+	24	13	ANK1	NM_020480	1	13	-13.5	UAUAGAAAGCAGCZUAGCUGCUUUCUC	10	2
uc.472+	24	13	ANK1	NM_020478	1	13	-13.5	UAUAGAAAGCAGCZUAGCUGCUUUCUC	10	2
uc.457+	148	13	CFDP1	NM_006324	400	13	-13.5	AGGAGGAAGAUGAZUCGUCAUCCUCCU	11	1
uc.457+	148	13	ERCC6	NM_000124	1224	13	-13.5	AGGAGGAAGAUGAZUCGUCAUCCUCCU	11	1
uc.377+	151	13	SLC16A3	NM_004207	1588	12	-13.5	AACUAGUCUAGUGZAAACUGGACUGG	10	2
uc.274+	258	15	DMXL1	NM_005509	7741	15	-13.5	AUGACAGAGGUGGUAZACCUCUUUGUCAUGC	12	2
uc.12+	10	11	PNPLA4	NM_004650	1042	11	-13.5	GUCCAUGUGUGZGCACAUGGAUA	9	2
uc.279+	197	14	MYOM3	NM_152372	3715	13	-13.4	CUUGUAAAUUCCCAZGGGAAUUUACAGA	11	2
uc.377+	151	13	PPP2R4	NM_178001	1568	12	-13.4	AACUAGUCUAGUGZGUGCUAGACUGG	10	2
uc.377+	151	13	PPP2R4	NM_178000	1463	12	-13.4	AACUAGUCUAGUGZGUGCUAGACUGG	10	2
uc.377+	151	13	PPP2R4	NM_021131	1393	12	-13.4	AACUAGUCUAGUGZGUGCUAGACUGG	10	2
uc.271+	67	11	FAT3	NM_001008781	723	11	-13.3	AUCGUUCCCCUZCGGGGAAUGAA	9	2
uc.412+	252	17	DDEFL1	NM_017707	3241	14	-13.3	GUGUGGAUUUGAAUGAAZUUCAGAUACCACAC	13	2
uc.391+	86	13	RAPSN	NM_005055	1321	12	-13.3	CAUAGGCGAGAAZACUUUCGCCUAUA	10	1
uc.391+	86	13	RAPSN	NM_032645	1144	12	-13.3	CAUAGGCGAGAAZACUUUCGCCUAUA	10	1
uc.15+	70	13	TEX11	NM_001003811	564	12	-13.2	CAAUUUCCAGCAAZUGCUGGAAAUUU	10	2
uc.237+	360	14	AQR	NM_014691	258	12	-13.2	UAGCAUGUAAAUZAUUUUACAUGCUAA	11	1
uc.412+	252	17	MAK10	NM_024635	1442	13	-13.2	GUGUGGAUUUGAAUGAAZUAUUCAGAUCCAU	11	2
uc.412+	24	18	GAS7	NM_003644	5466	17	-13.2	UCAUUCAUGAUGUGUGCZCAGCACAUUAUUAUGAAA	14	1
uc.412+	24	18	GAS7	NM_201432	5874	17	-13.2	UCAUUCAUGAUGUGUGCZCAGCACAUUAUUAUGAAA	14	1
uc.412+	24	18	GAS7	NM_201433	5904	17	-13.2	UCAUUCAUGAUGUGUGCZCAGCACAUUAUUAUGAAA	14	1
uc.472+	24	13	SQLE	NM_003129	702	13	-13.1	UAUAGAAAGCAGCZUACUGCUUUCUAC	10	2
uc.287+	245	13	GABRQ	NM_018558	129	13	-13.1	UCCUCUGCUGUGCZACACAGCGGGAGA	10	1
uc.215+	223	14	ZMYM3	NM_201599	2988	11	-13.1	GCAGUGUCACAGAAZCUGUGACCUGU	10	2
uc.184+	21	17	UGT1A5	NM_019078	2066	14	-13.1	GUGUGUUUAAAGAAZCAUUUUUAGGCACACUU	13	1
uc.274+	294	11	HPS5	NM_007216	135	11	-13.1	GGCAGCCAGGAZUCCGGGCUGCU	9	2
uc.440+	17	14	TCL6	NM_020552	79	13	-13	AUUUAAUUUCAGCCZAGGCUGAAAUUAA	11	2
uc.377+	121	13	MME	NM_000902	99	13	-13	UCGUUGCCUCUCUZUGAGGGGUCACGA	11	2
uc.111+	283	14	ZNF473	NM_001006656	1	13	-13	GGGAAAUAGAGUCZUUGCUCUAAUUCCC	11	1
uc.215+	223	14	PCDHB14	NM_018934	303	12	-13	GCAGUGUCACAGAAZCUGUGUGCUGCA	11	2
uc.22+	127	14	RHOQ	NM_012249	396	15	-13	UCAUGAGCUAUGCCAZAGGGUAGCUUAUGA	13	1
uc.3+	48	12	FLNB	NM_001457	5657	13	-13	CUUCCGUACACAZUCGUGUAUGGAGU	10	2
uc.55+	225	16	DKFZp564K142	NM_032121	1022	15	-13	GAGUUAAAAAGGUCCZAGACCUUUUUUAACUC	14	1
uc.445+	297	14	PSME4	NM_014614	2372	13	-12.9	ACUAUAGUGCACAZAAGUGCACUUAGUG	11	1
uc.463+	47	13	ZNF454	NM_182594	2202	13	-12.9	UUUUCCUGUCACCZGAGGCAGGAGAAU	10	2
uc.463+	47	13	KIAA0101	NM_014736	1379	13	-12.9	UUUUCCUGUCACCZGAGGCAGGAGAAU	10	2
uc.14+	20	12	PB1	NM_018313	1837	13	-12.9	UCAUCAGCAUCAZAUAUGCUGGUGAA	10	2
uc.14+	20	12	PB1	NM_018165	1644	13	-12.9	UCAUCAGCAUCAZAUAUGCUGGUGAA	10	2
uc.14+	20	12	PB1	NM_181042	1740	13	-12.9	UCAUCAGCAUCAZAUAUGCUGGUGAA	10	2
uc.199+	45	17	TRIM10	NM_006778	2995	17	-12.8	AAUUCAGUCUUUAUUAAZGAUUAGAGAUUGAAUUG	13	2
uc.408+	193	13	SLC35F5	NM_025181	1043	13	-12.8	GCAUGAACUUGAGZUCAAGUCAUGCAU	10	2
uc.265+	160	14	LINCR	NM_001080535	870	12	-12.8	UCCCAGUAUGAGZAAAUUAUAUUGGGA	11	1
uc.377+	121	13	GAS8	NM_001481	259	13	-12.8	UCGUUGCCUCUCUZGGGAGGAACGAAA	10	2
uc.403+	128	11	CYBASC3	NM_153611	940	14	-12.8	UGUGAAGCGUAZUUUACGUUUCACAA	11	2
uc.31+	233	14	SHB	NM_003028	3041	14	-12.8	GCUCUCUGAUUAAUZCAUAGUCAGGAGCC	11	2
uc.293+	1	11	KIAA0692	NM_015114	3789	11	-12.8	UGCAGCACUCAZGAGUGUUGCAU	9	2
uc.274+	294	11	PROM2	NM_144707	602	11	-12.8	GGCAGCCAGGAZUUCCUGCUGCU	9	2
uc.274+	294	11	CDH15	NM_004933	1920	11	-12.8	GGCAGCCAGGAZCUCCUGCUGCU	9	2
uc.293+	210	14	SMPD4	NM_017751	4102	15	-12.7	AAAAUGCCAUUACCZAUAAUGGCAUUUUAG	12	2
uc.293+	210	14	SMPD4	NM_017951	4189	15	-12.7	AAAAUGCCAUUACCZAUAAUGGCAUUUUAG	12	2
uc.274+	258	15	RAMP3	NM_005856	778	17	-12.7	AUGACAGAGGUGGUAZAAAUCACCUGCUGCAUC	13	2
uc.412+	252	17	ALOX15	NM_001140	2251	14	-12.7	GUGUGGAUUUGAAUGAAZAUUCAGAUCUAUAU	14	2
uc.22+	127	14	FAM20B	NM_014864	5284	13	-12.7	GUAAGCUAUCUUAZAGGGUAGCUUAUGA	11	1
uc.282+	134	11	MINA	NM_032778	1052	11	-12.6	UGUCGAGGUUUZAAAACCUCGAC	9	1
uc.282+	134	11	MINA	NM_153182	656	11	-12.6	UGUCGAGGUUUZAAAACCUCGAC	9	1
uc.282+	134	11	MINA	NM_001042533	1052	11	-12.6	UGUCGAGGUUUZAAAACCUCGAC	9	1
uc.304+	158	13		NM_001099780	1452	13	-12.6	CACACCAUCUAAUZUUUGGAUGGUGAU	10	2
uc.155+	1	14	CRBN	NM_016302	1273	13	-12.6	GCGAUCUGCUCUGZUGAGACAGCAUCGC	11	1
uc.449+	70	17	SPG11	NM_025137	2841	15	-12.6	AUGAAAUUUUAGAUAZUAAUCUAAAAUUUCAUU	14	1
uc.412+	252	17	ZBTB24	NM_014797	1353	19	-12.6	GUGUGGAUUUGAAUGAAZCCAUUACCGAGUUCAUACA	15	2
uc.320+	294	11	2003-03-03	NM_020814	1146	12	-12.6	GAGAGAAGAUUZCAAUCUUCUCUC	10	2
uc.463+	47	13	RFX1	NM_002918	3294	13	-12.6	UUUUCCUGUCACCZAGACAGGGAAGAC	10	2
uc.257+	40	14	TSC2	NM_001077183	2789	13	-12.6	AUGUGGUUCAUCAZACUGAUGAACUAUA	11	1
uc.422+	152	13	HERC1	NM_003922	4715	12	-12.5	AACCCUUUUCUCCZGAAGAGGGUUAC	10	2
uc.33+	224	14	LMO7	NM_005358	3970	14	-12.5	UCUCUCCUUCUAAAZCAGAAGGAGCAGGA	11	2
uc.83+	286	11	CAMTA2	NM_015099	419	13	-12.5	GUUCAGCUUCAZACAUGAAGCUGAA	10	2
uc.265+	160	14	RICS	NM_014715	4568	12	-12.5	CCCAAUAUGAUAZAAAUUAUAUUGGGA	11	1
uc.49+	145	16	KIF5A	NM_004984	2561	18	-12.5	GAGACAGUUGCCCGGGAAZAUUCUGGCAGCUUCUA	14	1
uc.326+	255	24	WDR44	NM_019045	1600	25	-12.5	CAAAAGAAUAUGUAAGUAAUGACGCZAUUCAUAAUUUACAUGUCAUUUGC	19	1
uc.184+	21	17	N4BP3	NM_015111	3563	15	-12.5	AGGUGUGUGUAAAGAZCAUUUUUAGGCACACUU	14	1
uc.388+	74	13	ACPL2	NM_152282	545	15	-12.5	UGAAAUGAUGUGUZCCCGCAUCAUUUUAA	12	2
uc.174+	111	24	ROCK1	NM_005406	238	24	-12.5	AGAUGACAGAUUAAGAGAUGGAGAZCCUUUCCUCUGCUAAGUCUCCAUC	19	2
uc.120+	1	14	KLHL24	NM_017644	1565	15	-12.5	GUAGAAUGUUAUGAUZAAUAACAUUUUGCA	12	1
uc.6+	257	11	PCTK1	NM_006201	2515	11	-12.4	GAAAGGUUGAGZCCAGCCUUUCA	9	2
uc.6+	257	11	PCTK1	NM_033018	2557	11	-12.4	GAAAGGUUGAGZCCAGCCUUUCA	9	2
uc.457+	148	13	GAS8	NM_001481	259	13	-12.4	GGGAGGAACGAAAZUCGUCAUCCUCCU	10	1
uc.404+	173	14	SLC18A3	NM_003055	1888	13	-12.4	AUCAAGCCAGCAUCZAUGUGCUGCUUGA	11	2
uc.404+	173	14		NM_001100594	5051	14	-12.4	AUCAAGCCAGCAUCZAAUGCUGGUUGAUU	12	2
uc.31+	233	14	TNRC6A	NM_014494	4394	14	-12.4	GCUCUCUGAUUAAUZAGAGUCAGAGAAGC	11	2
uc.304+	132	17	LARS2	NM_015340	3090	18	-12.4	AUAUCUCUCUUAUUGCCZGGGCAAAGGAGAAAUAUG	14	2
uc.155+	1	14	PCDH1	NM_002587	1708	13	-12.4	AGUGAUGCUGACUZUGAGACAGCAUCGC	11	1
uc.274+	258	15	RBM10	NM_152856	1724	15	-12.4	AUGACAGAGGUGGUAZUAUACCAUCAUGUCA	12	2
uc.22+	127	14	SPARCL1	NM_004684	1619	13	-12.4	CAUGAGCUUCCAGZAGGGUAGCUUAUGA	11	1
uc.463+	47	13	LILRB5	NM_001081442	6	12	-12.4	UUUUCCUGUCACCZGACAGGGAGAAC	10	2
uc.463+	47	13	LILRB5	NM_006840	6	12	-12.4	UUUUCCUGUCACCZGACAGGGAGAAC	10	2
uc.463+	47	13	LILRB5	NM_001081443	6	12	-12.4	UUUUCCUGUCACCZGACAGGGAGAAC	10	2
uc.83+	286	11	ZZEF1	NM_015113	5829	11	-12.3	GUUCAGCUUCAZAGAAGCUGGAC	10	2
uc.279+	197	14	SGCZ	NM_139167	775	15	-12.3	CUUGUAAAUUCCCAZGUGGGAAUUUAUGGA	12	2
uc.52+	136	12	MYCBPAP	NM_032133	2430	14	-12.3	CUCAUUAAUGCCZGAUGCGUUGAUGAG	11	2
uc.247+	338	17	FTSJ1	NM_177439	421	15	-12.3	GUGUGUGAAAUGGGAZAUCAUUUUAUCACACUU	13	1
uc.287+	245	13	C19orf35	NM_198532	1858	11	-12.3	UCUUCCGCGUGZACACAGCGGGAGA	10	1
uc.449+	70	17	RBM12	NM_152838	2840	14	-12.3	GAUGAGAUUUUAGAZUAAUCUAAAAUUUCAUU	14	1
uc.449+	70	17	RBM12	NM_006047	2872	14	-12.3	GAUGAGAUUUUAGAZUAAUCUAAAAUUUCAUU	14	1
uc.89+	110	11	DNAH7	NM_018897	7117	11	-12.3	AACCCCUAUUUZUAGUAGGGGUU	9	2
uc.388+	74	13	RYR1	NM_000540	5449	13	-12.3	UGAAAUGAUGUGUZCCCGCAUCAUUUC	11	2
uc.12+	10	11	SLBP	NM_006527	842	11	-12.3	GUCCAUGUGUGZAGACACAUGGA	9	2
uc.122+	166	11	EIF4G1	NM_198242	4182	11	-12.3	UACUCAGGUCCZAACCUGAGUGA	9	2
uc.410+	1	12	ZNF135	NM_003436	146	11	-12.2	GUUUGAGGACGZGGUCCUCAAAUA	10	1
uc.199+	45	17	AIFM3	NM_144704	666	16	-12.2	AAUUCAGUCUUUAUUAAZAGGUGAAGAUUGAGAA	13	2
uc.70+	31	11	FANCB	NM_152633	967	13	-12.2	GGCAUACAUUUZAAAAAUGUGUGCC	11	2
uc.74+	173	13	ZNF547	NM_173631	2262	15	-12.2	AAUGUGGUAAAUCZGCAUUUACCACAUUU	12	2
uc.215+	223	14	MGC16824	NM_020314	1297	16	-12.2	GCAGUGUCACAGAAZAAUUCUGUGAUGUCUG	13	2
uc.215+	223	14	TRDMT1	NM_176083	2247	14	-12.2	GCAGUGUCACAGAAZAGUUUGUGCAUUGC	12	2
uc.483+	290	13	TMEM39A	NM_018266	173	13	-12.2	AAACCAUCUGCUAZAGCAGCUGGUUUG	10	2
uc.19+	212	13	MAGEC3	NM_177456	261	11	-12.2	UUUAAGACGCUAAZAGCGUCUUAGA	10	2
uc.412+	252	17	CD97	NM_078481	565	13	-12.2	GUGUGGAUUUGAAUGAAZUUCAAGUUCAUAC	13	2
uc.269+	204	14	PDE3A	NM_000921	993	13	-12.2	CCCAUGCUGAAUUCZAUUCAGAAUGGGA	11	2
uc.35+	64	11	KIAA0391	NM_014672	1760	11	-12.1	AACAGCUGGAAZCCAGCUGUUUU	9	2
uc.457+	148	13	C1orf173	NM_001002912	4473	13	-12.1	AGAGGAGAUGACAZUCGUCAUCCUCCU	10	1
uc.265+	160	14	EPHB3	NM_004443	2511	13	-12.1	CCCAAUAUAAUCCZAAAUUAUAUUGGGA	11	1
uc.147+	264	15	MAP4	NM_030884	4266	14	-12.1	UGCAGUGUAGAUUUZGUAAUCUACACUUCA	12	1
uc.330+	135	13	RPS6KC1	NM_012424	1530	13	-12.1	AUUACCGUCGCCUZAGUGAUGGUGGAA	10	2
uc.28+	19	13	KIAA0495	NM_207306	2530	16	-12.1	ACCUUUAUUUAACZGGGUUAGAUAGAGGUC	13	2
uc.274+	258	15	GRINA	NM_000837	900	15	-12.1	AUGACAGAGGUGGUAZUUCAUCUCUCUCAUC	12	2
uc.274+	258	15	GRINA	NM_001009184	788	15	-12.1	AUGACAGAGGUGGUAZUUCAUCUCUCUCAUC	12	2
uc.274+	294	11	CD79A	NM_021601	238	13	-12.1	GGCAGCCAGGAZUCUUCCUGCUGUC	10	2
uc.433+	133	17	LCOR	NM_032440	2466	17	-12.1	GCUAAUUUAAAUACCUAZUUUAUUUAAAUUAGCAA	13	2
uc.55+	225	16	KIAA0495	NM_207306	2530	16	-12.1	GGGUUAGAUAGAGGUCZAGACCUUUUUUAACUC	14	1
uc.463+	47	13	COL11A1	NM_001854	6568	11	-12.1	UUUUCCUGUCACCZGACAGGGAAAU	10	2
uc.463+	47	13	INTS7	NM_015434	3346	11	-12.1	UUUUCCUGUCACCZGGCAGGAGAAU	10	2
uc.194+	91	11	LOC92017	NM_001080530	6794	13	-12	CCUGAAACCUGUAZAUAGGUUUCAG	10	1
uc.183+	225	12		NM_001099666	5644	12	-12	UGAUUGUGGCCCZAGGCCGCAACAA	10	1
uc.118+	121	12	PCDHGA6	NM_018919	1217	13	-12	UCGGGCUGUAUUZCAAAUGCAGCUCU	10	2
uc.118+	121	12	PCDHGA6	NM_032086	1217	13	-12	UCGGGCUGUAUUZCAAAUGCAGCUCU	10	2
uc.412+	252	17	PLSCR2	NM_020359	1154	17	-12	GUGUGGAUUUGAAUGAAZACUCAUUUAAAUUCAAA	13	2
uc.12+	38	11	ZXDC	NM_025112	3230	11	-12	AAGGUUCCGUAZAUUACGGAGCC	9	2
uc.56+	1	17	SLTM	NM_001013843	356	17	-12	CUCUAUCAGCCAUUAUAZGAUGAGUUGAGUGGAGA	14	2
uc.464+	741	11	MYCBPAP	NM_032133	1713	13	-11.9	UCAAAGACUUGZUUCAAGUCUUUGA	11	2
uc.74+	173	13	ANKAR	NM_144708	3537	13	-11.9	AAUGUGGUAAAUCZAUUUACCACAUUA	11	2
uc.64+	44	18	SCAMP1	NM_004866	2577	18	-11.9	CUCUGAGUCUCCAAUAUCZGUGAUAUUAGAGGCUGGA	15	2
uc.401+	42	14	GARNL4	NM_015085	5302	14	-11.9	UGGUUGAAUAAGUGZAAAACUUGUUCAAC	11	1
uc.401+	42	14		NM_001100398	5257	14	-11.9	UGGUUGAAUAAGUGZAAAACUUGUUCAAC	11	1
uc.184+	68	13	HMGN3	NM_004242	486	14	-11.9	CCUCAAUUUUUCAZUGAAAAAUUGGGGU	12	2
uc.274+	294	11	MRPL42	NM_172178	1662	13	-11.9	GGCAGCCAGGAZUAAUUCUGCUGCC	10	2
uc.274+	294	11	MRPL42	NM_014050	1639	13	-11.9	GGCAGCCAGGAZUAAUUCUGCUGCC	10	2
uc.274+	294	11	MRPL42	NM_172177	1642	13	-11.9	GGCAGCCAGGAZUAAUUCUGCUGCC	10	2
uc.4+	23	11	DGCR14	NM_022719	254	11	-11.9	AUCUCCAUUCCZGAGAAUGGAGA	9	2
uc.412+	252	17	REEP3	NM_001001330	1613	18	-11.9	GUGUGGAUUUGAAUGAAZCAUGUCAAAUCUAUGCCU	15	2
uc.220+	232	13	UPP2	NM_173355	999	11	-11.9	UUACAGUAGCUUCZAAAGCUGCUGU	9	2
uc.268+	85	11	RND3	NM_005168	321	12	-11.9	UCUCAAACACUZAGUGUUUGAGAA	10	2
uc.306+	166	11	MST4	NM_016542	789	11	-11.8	UUGGAGUUGCUZACAGCUCCAAA	9	1
uc.194+	91	11	IL17D	NM_138284	437	12	-11.8	CUGAAGCCUACUZAUAGGUUUCAG	10	1
uc.377+	121	13	ATP1B4	NM_012069	671	13	-11.8	UCGUUGCCUCUCUZAAGAUGGCAAUGA	11	2
uc.278+	114	14	GGTL3	NM_178026	1927	13	-11.8	AAGACAUUUACCCCZAGUAGAUGUCUUA	11	2
uc.429+	226	13	SLC9A7	NM_032591	1529	12	-11.8	GAAUAUCAUCAGUZGAUGAUGUUCAC	10	2
uc.28+	119	15	FADS3	NM_021727	1738	14	-11.8	GGGGAAAGCUGUUAZCCCAACAGUUUUCUU	12	1
uc.347+	192	18	TMEM44	NM_138399	452	17	-11.8	AGGUUAAUAGCUAAUGUGZCUAGCAGCUAUUGACUU	14	2
uc.412+	252	17	CCDC78	NM_001031737	291	15	-11.8	GUGUGGAUUUGAAUGAAZGACAUUCAGAUCACA	13	2
uc.12+	10	11	LSM12	NM_152344	643	11	-11.8	GUCCAUGUGUGZGUACACAUGGA	9	2
uc.253+	212	11	NUBPL	NM_025152	1654	13	-11.8	GCUGAGGGUUACUZAAACCUUUAGC	10	1
uc.298+	199	14	DDX25	NM_013264	1209	13	-11.7	GAGGGAUUGAUGUZAAUUAGCUCCCUCC	11	1
uc.330+	135	13	GTF2A2	NM_004492	434	12	-11.7	AUUACCGUCGCCUZGUGAUGGUAAAA	10	2
uc.326+	255	24	RNF214	NM_001077239	2320	23	-11.7	GUAAAUGAAACUAUGUAUAUUAUZAUUCAUAAUUUACAUGUCAUUUGC	19	1
uc.326+	255	24	RNF214	NM_207343	2319	23	-11.7	GUAAAUGAAACUAUGUAUAUUAUZAUUCAUAAUUUACAUGUCAUUUGC	19	1
uc.412+	252	17	LOC493869	NM_001008397	1193	16	-11.7	GUGUGGAUUUGAAUGAAZGAUUCAAAUCCUUAUA	13	2
uc.412+	252	17	LASS1	NM_198207	739	18	-11.7	GUGUGGAUUUGAAUGAAZAUUUACUUCAAGUCCCGC	15	2
uc.412+	252	17	HDLBP	NM_203346	1421	15	-11.7	GUGUGGAUUUGAAUGAAZACAUCGAGUUCACAG	13	2
uc.412+	24	18	AK3L1	NM_001005353	1296	16	-11.7	UUUCAAAUGGUGUGUAZCAGCACAUUAUUAUGAAA	14	1
uc.412+	24	18	AK3L1	NM_203464	1185	16	-11.7	UUUCAAAUGGUGUGUAZCAGCACAUUAUUAUGAAA	14	1
uc.3+	48	12	MRPL43	NM_176792	2114	11	-11.7	CUUCCGUACACAZCUGUAUGGAAG	10	2
uc.3+	48	12	RBM39	NM_184234	1762	14	-11.7	CUUCCGUACACAZAUGUGUAUGUGAAG	11	2
uc.103+	78	18	NSFL1C	NM_018839	1780	17	-11.7	GGAAAUUUUUGCAUAUUAZGUGCAGAAAUUUAACCA	14	2
uc.388+	74	13	RB1	NM_000321	4102	14	-11.7	UGAAAUGAUGUGUZGCCACAUUAUUUCU	11	2
uc.268+	134	18	GOLGA4	NM_002078	3595	18	-11.7	AAUAUCUCUUCACUUCAGZGAAGGAAGAAGGUGUUAA	15	2
uc.6+	257	11	PPP1R3A	NM_002711	3882	13	-11.6	GAAAGGUUGAGZAUUUCAACCUUUC	11	2
uc.199+	45	17	PRPF31	NM_015629	549	15	-11.6	AAUUCAGUCUUUAUUAAZGAUGAAGAUUGAGGA	13	2
uc.364+	168	11	MYO1C	NM_001080779	541	11	-11.6	UCAUAGAAGCUZCAGCUUCUAUG	9	2
uc.364+	168	11	KLHL20	NM_014458	1508	11	-11.6	UCAUAGAAGCUZAGCUUCUAUGA	10	2
uc.457+	148	13	HMGB4	NM_145205	561	12	-11.6	AGGCAGGAUGAAZUCGUCAUCCUCCU	10	1
uc.379+	1	11	MRPS11	NM_022839	147	13	-11.6	GCUCUUCAUUAZCUAAUGAAGAGUA	10	2
uc.379+	1	11	MRPS11	NM_176805	147	13	-11.6	GCUCUUCAUUAZCUAAUGAAGAGUA	10	2
uc.287+	245	13	C1orf2	NM_198264	2240	12	-11.6	GUCUCCUGUCUGZACACAGCGGGAGA	10	1
uc.287+	245	13	C1orf2	NM_006589	2528	12	-11.6	GUCUCCUGUCUGZACACAGCGGGAGA	10	1
uc.145+	120	13	KRTHB5	NM_001085481	274	12	-11.6	UGAGAAGCAGCUZCUGCUUUUCAAUA	10	1
uc.370+	194	11	STK31	NM_031414	215	11	-11.6	GGGCAAAUUAAZAAGUUUGCCCC	9	2
uc.245+	25	13	CHMP1B	NM_020412	1055	13	-11.6	CCCUGCUAUCUAAZUAGAAUGGCAGGU	10	2
uc.287+	245	13	OR4D11	NM_001004706	478	12	-11.5	AUCUCCCUGUUGZACACAGCGGGAGA	10	1
uc.159+	433	11	POLI	NM_007195	4154	11	-11.5	GUCACAGUUACZCAGACUGUGAC	9	1
uc.429+	226	13	MSN	NM_002444	533	14	-11.5	GAAUAUCAUCAGUZAUGAUGAUAUUUAC	11	2
uc.215+	223	14	ATP2B4	NM_001684	7720	13	-11.5	GCAGUGUCACAGAAZUCUGGACACUUGU	11	2
uc.215+	223	14	ATP2B4	NM_001001396	7898	13	-11.5	GCAGUGUCACAGAAZUCUGGACACUUGU	11	2
uc.274+	258	15	TRIM47	NM_033452	2070	15	-11.5	AUGACAGAGGUGGUAZUCCACCUUUUUAUAC	12	2
uc.274+	258	15	ARPC1A	NM_006409	176	14	-11.5	AUGACAGAGGUGGUAZCAAUCACCUGUCAU	12	2
uc.274+	258	15	FMO2	NM_001460	67	15	-11.5	AUGACAGAGGUGGUAZAAAACUAUUCUGUCA	12	2
uc.412+	252	17	TRPC3	NM_003305	2151	17	-11.5	GUGUGGAUUUGAAUGAAZACAUAUUCAAGUUCAUG	13	2
uc.22+	127	14	SFRS3	NM_003017	1166	14	-11.5	UCAUAAGUUCCUUAZAGGGUAGCUUAUGA	12	1
uc.22+	127	14	SYNE1	NM_033071	8606	13	-11.5	CAUCAUGAGCUCCZAGGGUAGCUUAUGA	11	1
uc.22+	127	14	MYST2	NM_007067	1673	12	-11.5	UUAUAAGCUAUCZAGGGUAGCUUAUGA	11	1
uc.22+	127	14	SYNE1	NM_182961	8750	13	-11.5	CAUCAUGAGCUCCZAGGGUAGCUUAUGA	11	1
uc.12+	38	11	ARL4A	NM_212460	2351	11	-11.5	AAGGUUCCGUAZUUUGGAACCUU	9	2
uc.12+	38	11	ARL4A	NM_005738	2559	11	-11.5	AAGGUUCCGUAZUUUGGAACCUU	9	2
uc.15+	70	13	AGBL1	NM_152336	353	11	-11.4	CAAUUUCCAGCAAZGCUGGGAAUUA	10	2
uc.457+	148	13	C16orf24	NM_023933	122	12	-11.4	AGCAGGAUGACCZUCGUCAUCCUCCU	10	1
uc.336+	239	13	ORMDL3	NM_139280	37	13	-11.4	UAAUAGCUCGCUUZGCGGGUUGUUACA	11	2
uc.321+	59	12	MAK	NM_005906	367	13	-11.4	GAACUUGAGAGAAZCCUCUCUAGUUC	10	1
uc.111+	283	14	MAT2B	NM_013283	460	14	-11.4	GGGAAUUUAGCAAAZUUGCUCUAAUUCCC	11	1
uc.111+	283	14	MAT2B	NM_182796	489	14	-11.4	GGGAAUUUAGCAAAZUUGCUCUAAUUCCC	11	1
uc.74+	173	13	FSD2	NM_001007122	228	11	-11.4	AAUGUGGUAAAUCZUUUUACCACAU	10	2
uc.274+	294	11	RHPN2	NM_033103	2958	11	-11.4	GGCAGCCAGGAZGCUGUGUUGCC	9	2
uc.4+	23	11	ITGA10	NM_003637	1938	11	-11.4	AUCUCCAUUCCZUGGAUGGAGAU	9	2
uc.412+	252	17	PHC3	NM_024947	1307	15	-11.4	GUGUGGAUUUGAAUGAAZAUUAUUCAUCCACAA	12	2
uc.413+	10	12	NXF1	NM_006362	1873	12	-11.4	CAUGAACCUCGAZAGAAGGUUCAUG	10	1
uc.344+	58	13	REPS2	NM_004726	5463	11	-11.4	AGCCCCAAUAUCCZAGAUUUGGGGC	9	2
uc.344+	58	13	REPS2	NM_001080975	5460	11	-11.4	AGCCCCAAUAUCCZAGAUUUGGGGC	9	2
uc.307+	46	15	SIAH1	NM_001006610	971	13	-11.3	AAAAUUAUAUCCGCAZAGGAUAUAGUUUU	12	2
uc.408+	193	13	SYNE1	NM_033071	221	12	-11.3	GCAUGAACUUGAGZGAGUUCAUGUAA	10	2
uc.408+	193	13	SYNE1	NM_182961	386	12	-11.3	GCAUGAACUUGAGZGAGUUCAUGUAA	10	2
uc.265+	160	14	FAM35B	NM_001098846	730	17	-11.3	UUUCUCAGUAUAAUUACZAAAUUAUAUUGGGA	13	1
uc.336+	239	13	ANGPTL6	NM_031917	407	15	-11.3	UAAUAGCUCGCUUZACGAGGAGCUGUUAC	12	2
uc.469+	57	13	GRHL3	NM_198173	2170	13	-11.3	GAUUCAAGUAAUAZAUGCUUGAAUCUG	10	2
uc.469+	57	13	GRHL3	NM_198174	1883	13	-11.3	GAUUCAAGUAAUAZAUGCUUGAAUCUG	10	2
uc.469+	57	13	GRHL3	NM_021180	2070	13	-11.3	GAUUCAAGUAAUAZAUGCUUGAAUCUG	10	2
uc.287+	245	13	NPTX1	NM_002522	970	12	-11.3	UCUCCUACGCUGZACACAGCGGGAGA	10	1
uc.287+	245	13	SLC29A2	NM_001532	1334	14	-11.3	UUCCUGUUCGUGCCZACACAGCGGGAGA	11	1
uc.304+	158	13	EID1	NM_014335	137	13	-11.3	CACACCAUCUAAUZAGAUGGAUGUGAU	10	2
uc.145+	163	12	ALKBH2	NM_001001655	464	14	-11.3	GCCUGUGAAAUAZAAUAUUUUACAGGA	11	2
uc.197+	64	18	ULK4	NM_017886	694	16	-11.3	GAUAAUGGGGAAAAUGZAAUUUUUCCCAUCAAUCU	14	1
uc.274+	73	11	CDC42EP4	NM_012121	1260	11	-11.3	UCUCAUCCGUAZAUGGAUGAGGA	9	2
uc.347+	192	18	ASB12	NM_130388	686	20	-11.3	AGGUUAAUAGCUAAUGUGZAGUAUAUCCAGCUGUUAAUC	16	2
uc.412+	252	17	LCA5	NM_181714	3941	17	-11.3	GUGUGGAUUUGAAUGAAZAAAAUUUAGAUUGGCAC	13	2
uc.412+	24	18	WAPAL	NM_015045	4700	18	-11.3	UCAUACCAUAAUGUGUCAZCAGCACAUUAUUAUGAAA	14	1
uc.12+	10	11	ENDOD1	NM_015036	4387	12	-11.3	GUCCAUGUGUGZCAAUGCAUGGAU	10	2
uc.463+	47	13	FLG2	NM_001014342	5267	14	-11.3	UUUUCCUGUCACCZAGUGACAGUGAAGG	11	2
uc.7+	221	12	NCOA4	NM_005437	1212	13	-11.3	GUGGAGAUUGAAAZUAAUCUCCAUAG	10	1
uc.45+	190	14	KBTBD4	NM_016506	1891	13	-11.2	CUGGUUGCUUGAAZACAAGCACACUAGU	11	1
uc.445+	297	14	PIK3C2A	NM_002645	2815	14	-11.2	CCACUAAUUGCAUUZAAGUGCACUUAGUG	11	1
uc.136+	224	12	ADAMTS6	NM_197941	2478	12	-11.2	AUCUAUGUUCCAZAGAGCAUAGAUG	10	2
uc.234+	194	12		NM_020733	5735	12	-11.2	AUUUCCAGAAAGZCAUUUCUGGAAA	10	2
uc.234+	194	12	CHMP2B	NM_014043	594	13	-11.2	AUUUCCAGAAAGZAAAUUUCUGGAAA	10	2
uc.457+	148	13		NR_002791	4709	11	-11.2	UAGGAGGAGAUZUCGUCAUCCUCCU	10	1
uc.237+	360	14	C20orf177	NM_022106	2203	11	-11.2	UGGCAUGUAAAZAUUUUACAUGCUAA	11	1
uc.247+	338	17	CIT	NM_007174	1732	17	-11.2	AAGUGGAAGAAAUGAGGZAUCAUUUUAUCACACUU	14	1
uc.49+	145	16	SLCO1A2	NM_134431	2480	17	-11.2	GGGGCAUGCAGGAUAUAZAUUCUGGCAGCUUCUA	13	1
uc.49+	145	16	SLCO1A2	NM_021094	2010	17	-11.2	GGGGCAUGCAGGAUAUAZAUUCUGGCAGCUUCUA	13	1
uc.215+	223	14	TGFBR2	NM_003242	2273	13	-11.2	GCAGUGUCACAGAAZCCUUUGACAUUGU	11	2
uc.215+	223	14	TGFBR2	NM_001024847	2348	13	-11.2	GCAGUGUCACAGAAZCCUUUGACAUUGU	11	2
uc.215+	223	14	TGFBR2	NM_001024847	2348	13	-11.2	GCAGUGUCACAGAAZCCUUUGACAUUGU	11	2
uc.215+	223	14	LNX2	NM_153371	3074	14	-11.2	GCAGUGUCACAGAAZACCUUGUGAUCUGC	11	2
uc.118+	121	12	FLJ11151	NM_018340	1654	12	-11.2	UCGGGCUGUAUUZUUGAUACAGCUC	10	2
uc.193+	309	11	KLHL2	NM_007246	1011	11	-11.2	AGAGGGUUGAAZACCAACCCUUU	9	1
uc.22+	127	14	CD276	NM_001024736	1255	13	-11.2	UUCGUGAGCAUCCZAGGGUAGCUUAUGA	11	1
uc.22+	127	14	SMPD1	NM_001007593	809	13	-11.2	AUCAUGACUACCUZAGGGUAGCUUAUGA	11	1
uc.12+	10	11	MSL2L1	NM_018133	4374	11	-11.2	GUCCAUGUGUGZCACAUGGAUGA	9	2
uc.83+	286	11	FOXP1	NM_032682	2337	11	-11.1	GUUCAGCUUCAZAAGAGCUGAAC	9	2
uc.440+	109	12	ARNT2	NM_014862	2727	12	-11.1	UCAUUAGAAGUUZACUUCUGAUGGA	10	2
uc.298+	199	14	C1orf69	NM_001010867	1984	14	-11.1	GGGGGCUUAGUUUUZAAUUAGCUCCCUCC	11	1
uc.404+	37	13	SCAMP1	NM_004866	5971	12	-11.1	AACAAUCAUGAUUZAAUCAUGAUUGU	11	2
uc.404+	37	13	CCT2	NM_006431	1145	13	-11.1	AACAAUCAUGAUUZGAAGUCAUGAUUG	10	2
uc.336+	66	15		NR_000015	1	14	-11.1	GUGUAUGAUGACAAZCCAUGUUAUUAUACA	12	1
uc.377+	121	13	ZNF484	NM_001007101	54	13	-11.1	UCGUUGCCUCUCUZCCGAGGCAAAUGA	10	2
uc.235+	190	12	SLIT3	NM_003062	3957	13	-11.1	AUCAUUCACUUCZACAGUGAAUGAUG	10	2
uc.235+	190	12	CSMD2	NM_052896	5805	12	-11.1	AUCAUUCACUUCZUUGGUGAAUGAU	10	2
uc.466+	126	11	ZKSCAN4	NM_019110	1086	12	-11.1	AUAUCUUCCUAZAUGGGAAGAUAU	10	2
uc.145+	163	12	EIF4A2	NM_001967	855	13	-11.1	GCCUGUGAAAUAZCAUUACACAGGCU	10	2
uc.197+	46	12	CCDC108	NM_194302	337	13	-11.1	UCAGAGAUCACGZACCGUGAACUCUG	10	2
uc.197+	46	12	CCDC108	NM_152389	182	13	-11.1	UCAGAGAUCACGZACCGUGAACUCUG	10	2
uc.27+	35	12	EPC2	NM_015630	3468	13	-11.1	AAGCUGCACUAUZUUCAUAGUGUAGU	10	2
uc.103+	78	18	MBOAT2	NM_138799	1896	18	-11.1	GGAAAUUUUUGCAUAUUAZUUAUGUAAGAAUAUUUCC	15	2
uc.388+	74	13	SORBS2	NM_003603	3794	16	-11.1	UGAAAUGAUGUGUZCUCACACAUUAUUUUA	13	2
uc.388+	74	13	SORBS2	NM_021069	4852	16	-11.1	UGAAAUGAUGUGUZCUCACACAUUAUUUUA	13	2
uc.410+	17	12	PLDN	NM_012388	2694	13	-11	AACUACUGUAUGZACUGCAGUGGUUG	10	2
uc.408+	193	13	C2orf43	NM_021925	1707	13	-11	GCAUGAACUUGAGZCAAGUUCUAUGCU	11	2
uc.142+	233	17	STAG1	NM_005862	1780	18	-11	ACAUUUCCAUUUUCAAAZGAAAGACUGGGAAUGUAU	14	2
uc.287+	245	13	CHRFAM7A	NM_139320	2797	13	-11	UUCUGCCUGUGUCZACACAGCGGGAGA	10	1
uc.287+	245	13	ELF3	NM_004433	4930	14	-11	CUUUCUCCUGUGAAZACACAGCGGGAGA	11	1
uc.287+	245	13	CHRFAM7A	NM_148911	2733	13	-11	UUCUGCCUGUGUCZACACAGCGGGAGA	10	1
uc.74+	173	13	AMPD2	NM_004037	3035	12	-11	AAUGUGGUAAAUCZCUUUUACCACGU	10	2
uc.74+	173	13	AMPD2	NM_139156	2864	12	-11	AAUGUGGUAAAUCZCUUUUACCACGU	10	2
uc.74+	173	13	AMPD2	NM_203404	2526	12	-11	AAUGUGGUAAAUCZCUUUUACCACGU	10	2
uc.449+	70	17	EZH2	NM_152998	456	13	-11	AUGAAGUUUUAGAZUAAUCUAAAAUUUCAUU	13	1
uc.22+	127	14	PPP1R1A	NM_006741	1652	13	-11	CAUGCAGCUACUAZAGGGUAGCUUAUGA	11	1
uc.211+	245	13	KIAA1383	NM_019090	1284	13	-11	AAAUCCUUCUCAAZACAGAAGGAUUUG	10	2
uc.93+	153	19	UBTF	NM_001076684	2153	19	-11	CCUAUUCUGCAUAAUAUCUZAGAUGAUGAGAAUGGGGAC	15	2
uc.245+	25	13	RGL1	NM_015149	692	12	-11	CCCUGCUAUCUAAZAAGAUGGCUAGG	10	2
uc.245+	25	13	HOXA3	NM_030661	2791	12	-11	CCCUGCUAUCUAAZGAUAACGCAGGG	10	2
uc.120+	1	14	MIS12	NM_024039	2258	13	-11	GUAAAAUGUUAGGZAAUAACAUUUUGCA	11	1
uc.325+	200	14	SMC6	NM_024624	3298	16	-11	CAAGAUAAACUUUCZUAGACAGUUUAUCUUG	13	2
uc.410+	1	12	GK5	NM_001039547	9042	11	-10.9	GUUUGAGGAUAZGGUCCUCAAAUA	10	1
uc.457+	148	13	NES	NM_006617	3334	12	-10.9	GGAAGAUGAUGUZUCGUCAUCCUCCU	10	1
uc.247+	338	17	MYO18A	NM_203318	4239	19	-10.9	GAAGUGGAUGAUGAUGAUGZAUCAUUUUAUCACACUU	15	1
uc.142+	233	17	RFC2	NM_181471	219	15	-10.9	ACAUUUCCAUUUUCAAAZGGGAAGGAAAUGUGC	13	2
uc.379+	1	11	C9orf50	NM_199350	1539	11	-10.9	GCUCUUCAUUAZCAAUGAGGAGC	10	2
uc.49+	145	16	KIAA1189	NM_001009959	145	16	-10.9	AGAAGACUGUUAUGAAZAUUCUGGCAGCUUCUA	13	1
uc.466+	126	11	SEMA4G	NM_017893	379	11	-10.9	AUAUCUUCCUAZAGGAAGAUGUG	9	2
uc.155+	1	14	LOC130074	NM_001009993	2405	14	-10.9	AGCGUGCGUCUUCUZUGAGACAGCAUCGC	11	1
uc.184+	21	17	HERC1	NM_003922	9359	15	-10.9	AGUGUGUAUGAAGAAZCAUUUUUAGGCACACUU	13	1
uc.19+	212	13	GABRE	NM_021987	1487	14	-10.9	UUUAAGACGCUAAZAAGCGUUUUAAGAA	11	2
uc.412+	252	17	SIGLEC12	NM_033329	1630	14	-10.9	GUGUGGAUUUGAAUGAAZCAAUCGGUCCACAC	12	2
uc.22+	127	14	F13B	NM_001994	1228	17	-10.9	AUUGUAAGCAUCCUCCUZAGGGUAGCUUAUGA	13	1
uc.12+	38	11	KIAA1199	NM_018689	2719	11	-10.9	AAGGUUCCGUAZGUGGAACCUUC	9	2
uc.220+	232	13	ITGA2B	NM_000419	619	11	-10.9	UUACAGUAGCUUCZGUUACUGUGAA	10	2
uc.206+	482	18	KDELC2	NM_153705	3738	19	-10.9	UUUUUAAAAUGUAAGAUAZCAUCUUACAUUUUUAAAAA	16	2
uc.311+	190	13	WDR35	NM_001006657	205	15	-10.9	AUUCAUCUUUACAZGGUGAAGAUGGAUUA	12	2
uc.311+	190	13	WDR35	NM_020779	205	15	-10.9	AUUCAUCUUUACAZGGUGAAGAUGGAUUA	12	2
uc.245+	25	13	NT5C	NM_014595	644	13	-10.9	CCCUGCUAUCUAAZUCUUAGAUAGCAA	10	2
uc.105+	1	11	AIRE	NM_000658	957	11	-10.8	ACCAUUUCCUAZGGAGAUGGUAC	9	2
uc.83+	286	11	NUSAP1	NM_016359	312	11	-10.8	GUUCAGCUUCAZAGAAGCUGAGA	9	2
uc.83+	286	11	FREQ	NM_014286	668	11	-10.8	GUUCAGCUUCAZUGGAGCUGGAU	9	2
uc.83+	286	11	NUSAP1	NM_018454	312	11	-10.8	GUUCAGCUUCAZAGAAGCUGAGA	9	2
uc.457+	148	13	TMEM16D	NM_178826	941	12	-10.8	GAGGAGAAUGACZUCGUCAUCCUCCU	10	1
uc.377+	121	13	TCHH	NM_007113	3103	11	-10.8	UCGUUGCCUCUCUZAGAGAGGAACG	9	2
uc.377+	121	13	KCNH2	NM_172057	2239	13	-10.8	UCGUUGCCUCUCUZAAGAGCAGCGACA	10	2
uc.377+	121	13	KCNH2	NM_000238	2948	13	-10.8	UCGUUGCCUCUCUZAAGAGCAGCGACA	10	2
uc.455+	104	11	ST6GAL1	NM_173216	3864	11	-10.8	AAUUCAUGGGAZCCCAUGAAUUC	9	2
uc.455+	104	11	ST6GAL1	NM_173217	3207	11	-10.8	AAUUCAUGGGAZCCCAUGAAUUC	9	2
uc.197+	46	12	CSMD2	NM_052896	7124	13	-10.8	UCAGAGAUCACGZAGGCGUGAUCCUG	10	2
uc.429+	226	13	NAP1L4	NM_005969	1677	12	-10.8	GAAUAUCAUCAGUZGUCUGGUGAUGU	10	2
uc.412+	252	17	C1orf107	NM_014388	3767	16	-10.8	GUGUGGAUUUGAAUGAAZACCAUGAAUUCACACC	13	2
uc.412+	252	17	HSPA5	NM_005347	584	15	-10.8	GUGUGGAUUUGAAUGAAZACAUUCAAGUUGAUA	13	2
uc.55+	225	16	OBSCN	NM_001098623	6579	17	-10.8	GAGAAGGAGAAGGUUACZAGACCUUUUUUAACUC	13	1
uc.103+	78	18	IL1A	NM_000575	23	18	-10.8	GGAAAUUUUUGCAUAUUAZUCAUAUGUAAAAAUCCAU	14	2
uc.479+	228	16	ATP1B4	NM_012069	435	16	-10.8	AAAUGGUGGUACGAUAZCAUGUACACACUAUUU	13	2
uc.463+	47	13	LMTK3	NM_001080434	2693	13	-10.8	UUUUCCUGUCACCZAUGUGACAAGGAA	10	2
uc.14+	20	12	FECH	NM_000140	3679	11	-10.8	UCAUCAGCAUCAZAGUGUUGAUGA	10	2
uc.311+	190	13	MAP4K5	NM_198794	362	13	-10.8	AUUCAUCUUUACAZAGUGAAGAUGGAG	11	2
uc.373+	81	12	TCF20	NM_005650	6872	13	-10.8	GUGUAUCACUUGZUCAAGUGUACACA	10	2
uc.245+	25	13	HTR2C	NM_000868	3122	13	-10.8	CCCUGCUAUCUAAZAUAGAUGGUAGAA	10	2
uc.80+	248	14	C9orf164	NM_182635	1433	12	-10.8	ACAUUCUGUUAAUAZUUGACAGAGUGC	11	2
uc.6+	257	11	OR4K15	NM_001005486	140	11	-10.7	GAAAGGUUGAGZUCCAACCUUUC	9	2
uc.15+	70	13	ADORA1	NM_001048230	2696	11	-10.7	CAAUUUCCAGCAAZUGUUGGAAAUU	10	2
uc.15+	70	13	ADORA1	NM_000674	2851	11	-10.7	CAAUUUCCAGCAAZUGUUGGAAAUU	10	2
uc.317+	68	14	LRPPRC	NM_133259	5022	13	-10.7	GAAACACAUCUCCAZAGAUGUGAUUUCA	11	2
uc.194+	91	11	CHST12	NM_018641	1402	12	-10.7	CUGGAACCUGACZAUAGGUUUCAG	10	1
uc.271+	67	11	BAX	NM_138763	152	11	-10.7	AUCGUUCCCCUZAGGGGAUGAUU	9	2
uc.403+	46	13	CALM1	NM_006888	2186	17	-10.7	UUUGUAAUUAGACZGUGUCUAAUUAUAAACC	13	2
uc.321+	59	12	CENTD2	NM_139181	1518	13	-10.7	AGCUAGAGAAGGAZCCUCUCUAGUUC	10	1
uc.235+	190	12	C10orf132	NM_001010917	2244	13	-10.7	AUCAUUCACUUCZUAGAAGUGGAUGU	10	2
uc.74+	173	13	RET	NM_020630	3592	13	-10.7	AAUGUGGUAAAUCZUUACCACAUUGCC	10	2
uc.359+	129	13	ZC3H6	NM_198581	3556	11	-10.7	CGGUUCAUCAUZACAUGAUGAACUA	10	1
uc.374+	200	13	ZNF561	NM_152289	3313	14	-10.7	AGCACAUUAAGGCZGCCUUAAUGAGCUC	11	2
uc.274+	258	15	ZNF648	NM_001009992	763	17	-10.7	AUGACAGAGGUGGUAZGAACUCUUCUCUGUUGU	13	2
uc.274+	294	11	WHSC1	NM_007331	2798	13	-10.7	GGCAGCCAGGAZGAUUCCUGUUGCU	10	2
uc.412+	252	17	USH2A	NM_007123	5991	17	-10.7	GUGUGGAUUUGAAUGAAZUCAUUUAAUCAUCCAUG	13	2
uc.412+	252	17	GPR108	NM_001080452	824	17	-10.7	GUGUGGAUUUGAAUGAAZCUUUUCAAGCUCUACAU	13	2
uc.412+	252	17	RNF212	NM_194439	508	17	-10.7	GUGUGGAUUUGAAUGAAZUUUCAACAAAACCACAC	13	2
uc.412+	252	17	GPR108	NM_020171	962	17	-10.7	GUGUGGAUUUGAAUGAAZCUUUUCAAGCUCUACAU	13	2
uc.320+	294	11	CBL	NM_005188	5107	13	-10.7	GAGAGAAGAUUZCUAAAUCUUCUCU	10	2
uc.12+	10	11	PGM5	NM_021965	1667	11	-10.7	GUCCAUGUGUGZGAAUACGUGGA	9	2
uc.105+	139	12	RAB33B	NM_031296	1406	13	-10.6	AACCUUUGACAAZAUGUUAAAGGUUU	10	2
uc.408+	193	13	SNIP	NM_025248	3612	12	-10.6	GCAUGAACUUGAGZCGAGUACAUGCG	10	2
uc.408+	193	13	C10orf83	NM_178832	1323	13	-10.6	GCAUGAACUUGAGZCCCAGGUUCAAGC	10	2
uc.408+	193	13	C10orf83	NM_001098831	1234	13	-10.6	GCAUGAACUUGAGZCCCAGGUUCAAGC	10	2
uc.408+	193	13	CELSR3	NM_001407	1052	12	-10.6	GCAUGAACUUGAGZAUCAGGUUCAGC	10	2
uc.469+	57	13	KIF13B	NM_015254	4407	11	-10.6	GAUUCAAGUAAUAZUACUUGAAUCC	10	2
uc.63+	144	13	ZNF692	NM_017865	657	13	-10.6	UUCCUCUAAUCAUZCAUGAUGAGAGGA	10	2
uc.287+	245	13	DARC	NM_002036	616	12	-10.6	UCUGCCCUGUGUZACACAGCGGGAGA	10	1
uc.167+	116	12	SPATA18	NM_145263	2516	14	-10.6	AGCACUUUUAAAZAUUUUGAGAGUGCC	11	2
uc.326+	255	24	2003-09-08	NM_006640	4017	23	-10.6	AGUGUAUGAGUGUGAGUGUGUGUZAUUCAUAAUUUACAUGUCAUUUGC	19	1
uc.74+	173	13	NIN	NM_182944	297	11	-10.6	AAUGUGGUAAAUCZCUUUGCCACAU	10	2
uc.74+	173	13	NIN	NM_020921	297	11	-10.6	AAUGUGGUAAAUCZCUUUGCCACAU	10	2
uc.74+	173	13	NIN	NM_182946	297	11	-10.6	AAUGUGGUAAAUCZCUUUGCCACAU	10	2
uc.74+	173	13	C5	NM_001735	699	12	-10.6	AAUGUGGUAAAUCZCUUGCCACAUUU	10	2
uc.429+	226	13	LOC153222	NM_153607	1493	13	-10.6	GAAUAUCAUCAGUZGAUGAUGAUAUUA	10	2
uc.187+	1	15	C1orf50	NM_024097	803	15	-10.6	AAAUGAAUAUUCCUAZAUGGGAAUAAUCAUU	12	2
uc.374+	200	13	RHOC	NM_175744	869	13	-10.6	AGCACAUUAAGGCZACCUUGAGUGCUC	11	2
uc.374+	200	13	RHOC	NM_001042678	800	13	-10.6	AGCACAUUAAGGCZACCUUGAGUGCUC	11	2
uc.374+	200	13	RHOC	NM_001042679	767	13	-10.6	AGCACAUUAAGGCZACCUUGAGUGCUC	11	2
uc.412+	252	17	C18orf1	NM_001003675	2824	17	-10.6	GUGUGGAUUUGAAUGAAZUAUUCAAAUACAUACCU	14	2
uc.412+	252	17	C18orf1	NM_001003674	2878	17	-10.6	GUGUGGAUUUGAAUGAAZUAUUCAAAUACAUACCU	14	2
uc.412+	252	17	OCRL	NM_001587	3649	17	-10.6	GUGUGGAUUUGAAUGAAZUUAUUCAAAUUUUACAC	15	2
uc.412+	252	17	OCRL	NM_000276	3673	17	-10.6	GUGUGGAUUUGAAUGAAZUUAUUCAAAUUUUACAC	15	2
uc.140+	211	13	C7	NM_000587	3987	12	-10.6	UCUUUAAUGAGUCZCUCAUUAAAGAU	11	2
uc.400+	177	13	SEPSECS	NM_016955	491	15	-10.5	CUAAUUAUGACAUUCZAUGUCAUAAUUAU	12	1
uc.400+	177	13	SEPSECS	NM_153825	722	15	-10.5	CUAAUUAUGACAUUCZAUGUCAUAAUUAU	12	1
uc.472+	24	13	SNX1	NM_003099	1637	16	-10.5	UAUAGAAAGCAGCZACGCUGCCUUUUUAUA	13	2
uc.305+	19	16	NFX1	NM_147133	2292	16	-10.5	UGUCAGGUUAAUCAAUZAUGAAUUAACCUGCCA	13	2
uc.78+	126	13	RBM17	NM_032905	1118	13	-10.5	CACUUUACCACCAZAGGUGGAUGAAGA	10	2
uc.194+	91	11	EDG8	NM_030760	1562	11	-10.5	CUGAGACCUCUZAUAGGUUUCAG	9	1
uc.79+	173	13	MDGA2	NM_182830	4526	12	-10.5	AUGCAUAAUUAGGZCUGAUUAUGCAA	10	2
uc.379+	158	17	RHOBTB1	NM_014836	3307	14	-10.5	ACUGACUUGAAUUGZAACAAUUCAAGUAUAGC	13	1
uc.184+	68	13	C17orf76	NM_207387	2169	11	-10.5	CCUCAAUUUUUCAZGAAAUUGAGGA	10	2
uc.184+	68	13	ZNF513	NM_144631	498	11	-10.5	CCUCAAUUUUUCAZGAAGUUGAGGA	10	2
uc.412+	252	17	AKNA	NM_030767	1609	17	-10.5	GUGUGGAUUUGAAUGAAZAACCACAGCAUCCACAC	13	2
uc.40+	138	11	ADAM29	NM_014269	629	11	-10.5	GGAGUAAUAUAZAUGUUACUCCU	9	2
uc.340+	228	11	INADL	NM_176877	4664	13	-10.5	CUCAUCUUUACZAUAGAGAUGAGGC	10	2
uc.33+	224	14	SH2D4A	NM_022071	2627	14	-10.4	UCUCUCCUUCUAAAZCUUAGGAGAAGAGA	12	2
uc.210+	75	15	OSTM1	NM_014028	1846	17	-10.4	AAUUACAUUAAGUUAUUZUUAAUUUAAUGUAGC	13	1
uc.284+	116	12	KATNAL1	NM_032116	7249	13	-10.4	AAUGUUAAUUGGZCCCAGUUAACAUG	10	2
uc.195+	113	12	DNAH7	NM_018897	7117	11	-10.4	AGCCCUUAUUUAZUAGUAGGGGUU	10	2
uc.377+	121	13	CTCF	NM_006565	1811	11	-10.4	UCGUUGCCUCUCUZGAGGCACAUGA	10	2
uc.377+	121	13	SLC4A4	NM_001098484	1199	13	-10.4	UCGUUGCCUCUCUZAAGACAGGCACGA	10	2
uc.469+	57	13		NR_003134	214	14	-10.4	GAUUCAAGUAAUAZACUUAUUUGAAUCA	11	2
uc.379+	1	11	FAM86B1	NM_001083537	1544	11	-10.4	GCUCUUCAUUAZGAUGAGGAGUA	9	2
uc.379+	1	11		NR_003494	1278	11	-10.4	GCUCUUCAUUAZGAUGAGGAGUA	9	2
uc.359+	129	13	TSC2	NM_001077183	2789	13	-10.4	AUGUGGUUCAUCAZACAUGAUGAACUA	10	1
uc.359+	129	13		NR_001558	8999	12	-10.4	UAGUUCGUCACCZACAUGAUGAACUA	10	1
uc.449+	70	17	TMEM62	NM_024956	882	13	-10.4	UGGAAUUUUAGAUZUAAUCUAAAAUUUCAUU	13	1
uc.274+	294	11	PMP22	NM_153322	56	11	-10.4	GGCAGCCAGGAZCUCCUGUUGCU	9	2
uc.19+	212	13	SOX4	NM_003107	2392	13	-10.4	UUUAAGACGCUAAZCGGCGUUUUGGAC	11	2
uc.19+	212	13	IDH1	NM_005896	896	13	-10.4	UUUAAGACGCUAAZGGCGUUUUAAAGA	10	2
uc.412+	252	17	NCALD	NM_001040630	1655	19	-10.4	GUGUGGAUUUGAAUGAAZUUUUUUCACAGGUUUACAC	15	2
uc.412+	252	17	NCALD	NM_001040629	1471	19	-10.4	GUGUGGAUUUGAAUGAAZUUUUUUCACAGGUUUACAC	15	2
uc.412+	252	17	NCALD	NM_001040626	1502	19	-10.4	GUGUGGAUUUGAAUGAAZUUUUUUCACAGGUUUACAC	15	2
uc.412+	252	17	NCALD	NM_032041	1564	19	-10.4	GUGUGGAUUUGAAUGAAZUUUUUUCACAGGUUUACAC	15	2
uc.12+	10	11	CPNE1	NM_152929	192	11	-10.4	GUCCAUGUGUGZGACCAUGGACA	9	2
uc.26+	54	12	LY9	NM_001033667	233	12	-10.4	GAGUGCGGAAAAZUUCCGUGACUCU	10	2
uc.311+	190	13	LRRCC1	NM_001077501	658	12	-10.4	AUUCAUCUUUACAZGUGAAGAUGAGA	10	2
uc.268+	85	11	KIAA1909	NM_052909	1691	11	-10.4	UCUCAAACACUZGUGUUUGAGGA	9	2
uc.6+	257	11	NFIB	NM_005596	5212	11	-10.3	GAAAGGUUGAGZUCAACUUUUCG	9	2
uc.201+	206	17	SYPL2	NM_001040709	1590	15	-10.3	GAAAUCAGCUAGUAGZACAUUAGAUUGGUUUCA	13	1
uc.192+	82	15	ZNF776	NM_173632	3774	13	-10.3	UUCUUAAAUUAUCACZAGGUAAUUUAAGA	12	2
uc.442+	56	19	CENTD1	NM_139182	1721	17	-10.3	GAUAAUAAAGCUAAUUUUUZAGAAAAUAGCUUUAUUA	14	2
uc.389+	255	17	DYRK2	NM_003583	5942	19	-10.3	UGAAGUUUGACUAGAUGZGAAUAUCUGUUAAAUUUUA	16	2
uc.167+	116	12	CLSTN2	NM_022131	1955	14	-10.3	AGCACUUUUAAAZCAGUUUGAAAGUGC	11	2
uc.57+	196	14	ZNF193	NM_006299	561	11	-10.3	CAUUUCAUGUUAAAZAACAUGAGAUG	11	2
uc.74+	173	13	KIAA1189	NM_020711	1970	11	-10.3	AAUGUGGUAAAUCZAUUACCACAUU	10	2
uc.74+	173	13	KIAA1189	NM_001009959	1902	11	-10.3	AAUGUGGUAAAUCZAUUACCACAUU	10	2
uc.215+	223	14	MGC22014	NM_144993	10903	13	-10.3	GCAGUGUCACAGAAZUUUGUGAACUGUA	11	2
uc.118+	121	12	HSPA1L	NM_005527	78	13	-10.3	UCGGGCUGUAUUZUGUGCAGUUUGAU	11	2
uc.274+	294	11	ZNF19	NM_006961	49	13	-10.3	GGCAGCCAGGAZGCUUCUGGCCUGU	10	2
uc.19+	212	13	UNC45B	NM_173167	2884	11	-10.3	UUUAAGACGCUAAZAGUGUCUUAGA	10	2
uc.412+	252	17	DOPEY1	NM_015018	7699	17	-10.3	GUGUGGAUUUGAAUGAAZUUAUUUAAAACACACAC	13	2
uc.412+	252	17		NR_002762	180	17	-10.3	GUGUGGAUUUGAAUGAAZACUCAUCAAAAUCCCAU	13	2
uc.412+	252	17	TACC1	NM_006283	183	15	-10.3	GUGUGGAUUUGAAUGAAZACUCGUUUAACCACA	12	2
uc.388+	74	13	CDC2L5	NM_003718	4840	14	-10.3	UGAAAUGAUGUGUZGCACAUCAUUUUUA	11	2
uc.12+	10	11	LRRC15	NM_130830	4960	11	-10.3	GUCCAUGUGUGZAAGCACUGGAC	9	2
uc.391+	149	12	CD1D	NM_001766	3661	12	-10.3	UUAACACAUGCCZACGUGUGUUAAA	10	2
uc.26+	54	12	SYT4	NM_020783	1	13	-10.3	GAGUGCGGAAAAZGUUUUCAGCGCUC	10	2
uc.14+	20	12	TFIP11	NM_012143	294	13	-10.3	UCAUCAGCAUCAZAUGAUGAUGAUGA	10	2
uc.62+	170	13	PTPN5	NM_032781	2431	13	-10.3	AAUGGACACACAUZUCUGUCUGUCCAU	10	2
uc.62+	170	13	PTPN5	NM_006906	2476	13	-10.3	AAUGGACACACAUZUCUGUCUGUCCAU	10	2
uc.62+	170	13	PTPN5	NM_001039970	2380	13	-10.3	AAUGGACACACAUZUCUGUCUGUCCAU	10	2
uc.201+	153	21	MYOZ3	NM_133371	2646	21	-10.2	CCGCUUUUACUUUUAACACCCZUGGAGUUUAGAAGUUGAGUGC	16	2
uc.400+	177	13	FER1L3	NM_133337	4917	12	-10.2	AUGAUUAUGACAZAUGUCAUAAUUAU	11	1
uc.400+	177	13	FER1L3	NM_013451	4956	12	-10.2	AUGAUUAUGACAZAUGUCAUAAUUAU	11	1
uc.199+	45	17	RNF11	NM_014372	1797	17	-10.2	AAUUCAGUCUUUAUUAAZUUAUUGAGAUUGAAUUA	13	2
uc.194+	91	11	KIAA1618	NM_020954	3325	12	-10.2	CUGAAAUCUAGUZAUAGGUUUCAG	10	1
uc.265+	35	16	CYLD	NM_015247	7644	17	-10.2	AUUCUUCCAUCGCUGUZAAAGCAGGUGAGGAGUC	13	2
uc.265+	35	16	CYLD	NM_001042355	7498	17	-10.2	AUUCUUCCAUCGCUGUZAAAGCAGGUGAGGAGUC	13	2
uc.265+	35	16	CYLD	NM_001042412	7522	17	-10.2	AUUCUUCCAUCGCUGUZAAAGCAGGUGAGGAGUC	13	2
uc.147+	264	15	AHI1	NM_017651	5167	15	-10.2	UUGAGGUGUAAAUUUZGUAAUCUACACUUCA	12	1
uc.142+	233	17	SCN1B	NM_199037	408	17	-10.2	ACAUUUCCAUUUUCAAAZUAUGAGAAUGAGGUGUU	14	2
uc.275+	37	13	NEXN	NM_144573	2363	12	-10.2	AUGAUUUUAAGGAZCCUUAAAAUCAC	10	2
uc.455+	104	11	IL18R1	NM_003855	21	11	-10.2	AAUUCAUGGGAZAACCAUGAAUU	9	2
uc.63+	144	13	C10orf46	NM_153810	482	13	-10.2	UUCCUCUAAUCAUZAGGAUGGAGGAAA	10	2
uc.31+	233	14	USP49	NM_018561	1231	14	-10.2	GCUCUCUGAUUAAUZUCCAUUAGUCGGAG	11	2
uc.407+	290	13	CG018	NM_052818	1214	14	-10.2	CUCAGCUUACCACZGGUAAAGUUGGGAA	11	2
uc.407+	290	13	CG018	NM_001079691	1206	14	-10.2	CUCAGCUUACCACZGGUAAAGUUGGGAA	11	2
uc.184+	68	13	ZNF682	NM_033196	2965	13	-10.2	CCUCAAUUUUUCAZAAGAUUGAGGACA	10	2
uc.374+	200	13	VSIG2	NM_014312	489	12	-10.2	AGCACAUUAAGGCZACCUUACUGUGC	10	2
uc.274+	258	15		NR_003127	10277	13	-10.2	AUGACAGAGGUGGUAZCCUACCUUUUCAU	12	2
uc.274+	73	11	USP26	NM_031907	2280	11	-10.2	UCUCAUCCGUAZACGGUAUGAGA	9	2
uc.412+	252	17	BXDC2	NM_018321	828	16	-10.2	GUGUGGAUUUGAAUGAAZCAUAAGAUCCAUCACA	13	2
uc.27+	35	12	SUHW4	NM_017661	46	11	-10.2	AAGCUGCACUAUZCAGUGUAGUUU	10	2
uc.80+	248	14	TRADD	NM_003789	1216	13	-10.2	ACAUUCUGUUAAUAZCUUUGAUAGAGUG	11	2
uc.45+	190	14	MYLK	NM_053026	5680	15	-10.1	AUUAGUGAUGUUUGCZACAAGCACACUAGU	13	1
uc.45+	190	14	MYLK	NM_053031	711	15	-10.1	AUUAGUGAUGUUUGCZACAAGCACACUAGU	13	1
uc.45+	190	14	MYLK	NM_053027	5734	15	-10.1	AUUAGUGAUGUUUGCZACAAGCACACUAGU	13	1
uc.45+	190	14	MYLK	NM_053028	5527	15	-10.1	AUUAGUGAUGUUUGCZACAAGCACACUAGU	13	1
uc.6+	257	11	CPEB4	NM_030627	6272	13	-10.1	GAAAGGUUGAGZAAAUCAAUCUUUC	10	2
uc.445+	297	14	C16orf77	NM_152456	274	14	-10.1	ACUGAGUGACCACCZAAGUGCACUUAGUG	11	1
uc.234+	194	12	C17orf70	NM_025161	2298	13	-10.1	AUUUCCAGAAAGZACUUUUCUGGAAA	11	2
uc.52+	136	12	FBXO43	NM_001077528	1570	12	-10.1	CUCAUUAAUGCCZAUGCAUUAAUGA	10	2
uc.457+	148	13	SIPA1L3	NM_015073	5089	13	-10.1	AGGAGAGAGACACZUCGUCAUCCUCCU	10	1
uc.363+	44	12	PSD3	NM_206909	4838	13	-10.1	GCAUUCCCAUCAZCUGAUGGAAAUGU	10	2
uc.330+	135	13	PASK	NM_015148	1586	12	-10.1	AUUACCGUCGCCUZAGUGCACGGUGA	10	2
uc.330+	185	14	SFPQ	NM_005066	1417	13	-10.1	AGUCAUUGUGGAAZUCCUAUAAUGAUUA	11	1
uc.74+	173	13	MUC6	NM_005961	1265	11	-10.1	AAUGUGGUAAAUCZUUACCACAUUU	10	2
uc.197+	46	12	CPNE6	NM_006032	1964	11	-10.1	UCAGAGAUCACGZGGUGAUCCUGA	10	2
uc.215+	223	14	ATP6V0A1	NM_005177	2743	13	-10.1	GCAGUGUCACAGAAZGUUGUGAUCUGUG	11	2
uc.417+	212	11	LIMK2	NM_001031801	1730	11	-10.1	AGGAAAAGGGCZACCCUUUUCUC	9	1
uc.258+	63	13	GPM6B	NM_001001994	906	12	-10.1	AGUUUAAGAGUCZCAAGCUCUUAAAC	10	1
uc.394+	43	13	EPB41	NM_004437	4373	12	-10.1	GGCUGGUUUGAAZCAAAUCAGUCCCU	10	1
uc.394+	43	13	EPB41	NM_203342	4549	12	-10.1	GGCUGGUUUGAAZCAAAUCAGUCCCU	10	1
uc.394+	43	13	EPB41	NM_203343	4244	12	-10.1	GGCUGGUUUGAAZCAAAUCAGUCCCU	10	1
uc.217+	1	12	FTSJ2	NM_013393	769	11	-10.1	GAGGAUUUCUUZUUGGAAAUCUUC	10	1
uc.22+	127	14	CRKL	NM_005207	4231	15	-10.1	UCAUAACUGCUACUUZAGGGUAGCUUAUGA	12	1
uc.168+	135	13	DNAH7	NM_018897	5118	11	-10.1	UCUGAAACUGAUUZGUCAGUUUUAG	10	2
uc.419+	212	14	F9	NM_000133	766	12	-10.1	CCCAUCAACUUUAAZGUAAAGUUGAUG	10	2
uc.40+	138	11	MGC27121	NM_001001343	1484	11	-10.1	GGAGUAAUAUAZUAUUACUCCAU	9	2
uc.93+	96	11	MSRB3	NM_001031679	1129	11	-10.1	UCUUUACACAAZAGUGUAGAGAC	9	2
uc.445+	297	14	HCCS	NM_005333	1180	13	-10	UACUAUGCACUGUZAAGUGCACUUAGUG	11	1
uc.105+	139	12	INOC1	NM_017553	2790	13	-10	AACCUUUGACAAZGUGGUUAAGGGUU	10	2
uc.364+	168	11	FLJ45717	NM_207401	1511	12	-10	UCAUAGAAGCUZGGUUUCUGUGAA	10	2
uc.52+	107	14	CGGBP1	NM_001008390	1051	13	-10	UGAUAUUCUACUAAZGUGGAGUAUUAAA	11	2
uc.52+	107	14	CGGBP1	NM_003663	949	13	-10	UGAUAUUCUACUAAZGUGGAGUAUUAAA	11	2
uc.99+	263	12	TJP1	NM_003257	6666	12	-10	AUUAUGUACAUAZUUGUACAUAAUG	10	2
uc.275+	37	13	CEP192	NM_032142	6764	13	-10	AUGAUUUUAAGGAZCACUUAAAGUCAA	10	2
uc.379+	1	11		NM_001100397	3271	11	-10	GCUCUUCAUUAZCGUGAAGAGUU	9	2
uc.31+	233	14	DNMT3A	NM_175629	3624	14	-10	GCUCUCUGAUUAAUZGAUCAGAUAGGAGC	11	2
uc.31+	233	14	DNMT3A	NM_153759	2833	14	-10	GCUCUCUGAUUAAUZGAUCAGAUAGGAGC	11	2
uc.31+	233	14	DNMT3A	NM_022552	3543	14	-10	GCUCUCUGAUUAAUZGAUCAGAUAGGAGC	11	2
uc.74+	173	13	NFATC1	NM_172387	2857	13	-10	AAUGUGGUAAAUCZUAGUUGCCACAUU	10	2
uc.74+	173	13	BCAR3	NM_003567	1547	11	-10	AAUGUGGUAAAUCZCGUUUGCCACA	9	2
uc.74+	173	13	PEX3	NM_003630	1523	14	-10	AAUGUGGUAAAUCZACUUUACCAUAUUA	11	2
uc.145+	120	13	C20orf72	NM_052865	629	12	-10	UUGGAAAGCAUAZCUGCUUUUCAAUA	10	1
uc.197+	46	12	F11R	NM_016946	659	11	-10	UCAGAGAUCACGZCUGGUCUUUGA	10	2
uc.197+	46	12	F11R	NM_144503	871	11	-10	UCAGAGAUCACGZCUGGUCUUUGA	10	2
uc.274+	258	15	ZNF460	NM_006635	2193	14	-10	AUGACAGAGGUGGUAZAUCAUCAUUUGUCA	12	2
uc.467+	414	12	LOC89944	NM_138342	2052	12	-10	CUCACUUAAUUAZCAUUAAGUGAGC	10	2
uc.22+	127	14	THYN1	NM_199298	453	12	-10	UCGUAACUACCAZAGGGUAGCUUAUGA	11	1
uc.22+	127	14	THYN1	NM_001037305	381	12	-10	UCGUAACUACCAZAGGGUAGCUUAUGA	11	1
uc.22+	127	14	THYN1	NM_014174	763	12	-10	UCGUAACUACCAZAGGGUAGCUUAUGA	11	1
uc.22+	127	14	PCYOX1L	NM_024028	2311	14	-10	UCAUAUCUUACCCCZAGGGUAGCUUAUGA	11	1
uc.168+	135	13	ACOT9	NM_001033583	1173	13	-10	UCUGAAACUGAUUZAUCAUGUUUCAGA	11	2
uc.189+	471	11	HIP1	NM_005338	1804	11	-10	AAUUCUUCCUGZAGGAGGAAUUA	9	2
uc.320+	294	11	SLC7A2	NM_001008539	3969	13	-10	GAGAGAAGAUUZAGAAUUUUCUCUC	11	2
uc.320+	294	11	SLC7A2	NM_003046	4112	13	-10	GAGAGAAGAUUZAGAAUUUUCUCUC	11	2
uc.43+	222	13	PRKD1	NM_002742	3264	11	-10	CUAUUUCACAACUZCUGUGAAGUAG	10	2

## Sheet: Antisense
Supplementary Table 5 (continued). Predicted interactions between ucRNA transcripts (antisense transcribed) and mRNAs
UC	UC_coord	Uc_loop_length	Gene name	Refseq ID	mrna_coord	mrna_loop_length	energy	joint subsequences	# of bonds	orientation
uc.174+A	240	21	MATR3	NM_018834	866	24	-26.5	AUCAAAACUAUCUCUUCUAAAZCUUUAGAAGAGAUAGUUUUGAUGA	20	1
uc.381+A	148	17	FAM53C	NM_016605	2261	17	-20.8	UCUCUCUCUCCUCUGCUZGACAAGGAGAGAGAGAG	14	2
uc.416+A	249	14	FAAH2	NM_174912	1430	13	-19	AAGAGCUGGUGGAZCACACCGGCUCUUA	11	2
uc.416+A	269	18	OR51E2	NM_030774	1039	16	-18.4	CCUUCAUCCCAUUGUGZCAAUUACAAUGGGAUGGA	14	2
uc.381+A	148	17	MFSD3	NM_138431	659	17	-18	AACUCUUUCUGCUCCUGZGACAAGGAGAGAGAGAG	13	2
uc.203+A	138	25	GREM1	NM_013372	2573	25	-17.5	CUGAUUUUCAAACUUUUAAACUCACZAGAGUUCAGAGGUCAGAAGGUCAUA	19	2
uc.421+A	248	14	SFXN2	NM_178858	269	17	-17.5	UAGAUACAGAGACUZACUGUCUUUGUAUCUGA	13	1
uc.150+A	82	16	PLA2G4A	NM_024420	2724	16	-17.4	GUUGGUGGGAAGUUAAZCAUUUCUCACCAACUU	13	1
uc.75+A	146	14	CARD14	NM_024110	1940	15	-17	AGAUCAGCGUCAUCGZAUGACGUUGAUCAU	12	2
uc.463+A	216	13	R3HDM2	NM_014925	2185	13	-16.8	UCUCCUGUCACCAZCGGUGACAGGAAA	10	2
uc.463+A	216	13	FAM63A	NM_001040217	1568	12	-16.8	UCCUGUCACUGCZCGGUGACAGGAAA	10	2
uc.381+A	148	17	RP13-15M17.2	NM_001010866	2463	15	-16.7	UCCUCUCUCCUGUGCZGACAAGGAGAGAGAGAG	13	2
uc.150+A	82	16	CDH23	NM_022124	3200	16	-16.7	GUUGGUGGGAAGUUAAZACUUCCUCAUCAACAG	13	1
uc.463+A	216	13	MAP1LC3B	NM_022818	1967	11	-16.7	UCCUGUCACCUZCGGUGACAGGAAA	10	2
uc.463+A	216	13	VGLL3	NM_016206	9268	13	-16.5	AUUCCUGUCACUAZCGGUGACAGGAAA	10	2
uc.37+A	77	12	UNC13C	NM_001080534	1775	13	-16.4	AAGGAACAGCGACZUGCGCUGUUCCU	10	2
uc.150+A	82	16	AFF3	NM_001025108	4746	17	-16.4	GUUGGUGGGAAGUUAAZAUAACAAGCCCACCAGC	13	1
uc.363+A	254	12	PSAP	NM_001042465	1088	13	-16.2	AAUCAGCUUGGUZGACCAAGCUGAUU	11	1
uc.363+A	254	12	PSAP	NM_002778	1079	13	-16.2	AAUCAGCUUGGUZGACCAAGCUGAUU	11	1
uc.363+A	254	12	PSAP	NM_001042466	1085	13	-16.2	AAUCAGCUUGGUZGACCAAGCUGAUU	11	1
uc.462+A	204	17	CLTA	NM_001076677	1044	14	-16.2	CCUCUUUCAAUGCCGCAZGGCAUUCAGAGAGG	13	1
uc.462+A	204	17	CLTA	NM_001833	990	14	-16.2	CCUCUUUCAAUGCCGCAZGGCAUUCAGAGAGG	13	1
uc.381+A	148	17	ATP6V1H	NM_213620	1903	17	-16.1	GCCUCUCUCUUUACUUGZGACAAGGAGAGAGAGAG	14	2
uc.228+A	171	20	MYO18A	NM_203318	4239	19	-16.1	GAAGUGGAUGAUGAUGAUGZUUAUCAUCAUCAUUUCAAAA	16	2
uc.463+A	216	13	OCRL	NM_000276	2256	13	-16.1	UCCUGUUACCAAAZCGGUGACAGGAAA	10	2
uc.381+A	148	17	TM7SF4	NM_030788	567	18	-16	UCUCUCUUUUCAGUCCCAZGACAAGGAGAGAGAGAG	14	2
uc.228+A	171	20	FGFR1	NM_015850	1322	19	-15.9	AUGAUGAUGAUGAUGAUGAZUUAUCAUCAUCAUUUCAAAA	16	2
uc.228+A	171	20	FGFR1	NM_023111	1322	19	-15.9	AUGAUGAUGAUGAUGAUGAZUUAUCAUCAUCAUUUCAAAA	16	2
uc.293+A	233	11	EPHA8	NM_020526	3082	13	-15.7	GCAGCAUUCAGACZUGAGUGCUGCA	10	2
uc.228+A	217	13	GPR174	NM_032553	37	12	-15.6	AUAUUAGCAGGCAZAUGCCUGCUAAU	10	1
uc.203+A	19	12	ANKRD13C	NM_030816	1956	14	-15.6	AUGCCGUCUAACCAZGGUUAGAUGGUA	11	2
uc.343+A	167	11	TNFSF12-TNFSF13	NM_172089	283	13	-15.6	AGAAAGCCAGGAUZACUGGCUUUCU	10	2
uc.258+A	183	13	FRAG1	NM_014489	700	14	-15.5	UCACUUAUGUCUCCZUGACAUAAGUGAG	11	2
uc.20+A	228	11	SULF2	NM_198596	2010	14	-15.4	AAACCUCACCAAGCZUGGUGAGGUUU	11	2
uc.20+A	228	11	SULF2	NM_018837	2010	14	-15.4	AAACCUCACCAAGCZUGGUGAGGUUU	11	2
uc.150+A	82	16	SERPINC1	NM_000488	353	15	-15.3	GUUGGUGGGAAGUUAAZACUUUCUAUCAGCAC	13	1
uc.381+A	148	17	SEC24D	NM_014822	2099	17	-15.2	ACUCUUCCUCUUUCCUAZGACAAGGAGAGAGAGAG	13	2
uc.468+A	439	11	OAS2	NM_001032731	1452	13	-15.2	AAGGCAGCAUUAAZUAAUGCUGCCU	10	2
uc.36+A	221	14	NOTCH4	NM_004557	2445	15	-15.2	UCAGAUAUACAGUAZACUACUGUGUGUCUG	13	1
uc.150+A	82	16	ZNF236	NM_007345	7385	16	-15.1	GUUGGUGGGAAGUUAAZACUUCUUACCAAUCCG	13	1
uc.53+A	92	14	FAM98B	NM_001042429	746	13	-15.1	UCUAUCAGACUUCCZAUGGUCUGAUAGA	11	1
uc.463+A	216	13	SASH1	NM_015278	5503	13	-15	UCUUGUCACCCAGZCGGUGACAGGAAA	10	2
uc.35+A	60	11	ATP2A2	NM_170665	601	11	-14.9	UCCUGGUGAUAZCUCACCAGGAA	9	2
uc.150+A	82	16	UNC84B	NM_015374	1094	16	-14.9	GUUGGUGGGAAGUUAAZGAAUUUUCCUCCAACU	13	1
uc.20+A	228	11		NM_001100122	3678	11	-14.9	GACCUCACCUAZUGGUGAGGUUU	9	2
uc.53+A	1	21	KIAA0495	NM_207306	2737	21	-14.9	UAUGUGGGUUAGAUAGAGGUCZUUCCCUCUUAUUUAAUCACAC	16	2
uc.381+A	148	17	SYNGR2	NM_004710	789	18	-14.8	UCUCUUUCACCUGUUCCAZGACAAGGAGAGAGAGAG	14	2
uc.150+A	82	16	CSMD1	NM_033225	7068	17	-14.8	GUUGGUGGGAAGUUAAZGUAUAGCUCCACCAACC	13	1
uc.343+A	167	11	ZNF205	NM_001042428	1799	13	-14.8	AGGAGGCCAGGAAZACUGGCUUUCU	10	2
uc.344+A	61	13	FAM48A	NM_001014286	2405	12	-14.8	AGAGAGUUGGAAGZAUUCCAGCUCUC	11	1
uc.150+A	82	16	KIAA1853	NM_194286	5918	18	-14.7	GUUGGUGGGAAGUUAAZCUUUGACCUUCCCGCUAU	14	1
uc.20+A	228	11	PCDHGB2	NM_018923	144	12	-14.7	AAACCUCGCCAAZUGGUGAGGUUU	10	2
uc.295+A	112	11	GRAMD1C	NM_017577	876	11	-14.7	AGGCAAAGAGGZUCCUCUUUGCC	9	2
uc.309+A	164	13	ALDH7A1	NM_001182	482	12	-14.6	GGGUGAAGUUCAZAUAACUUCACCCC	10	2
uc.416+A	269	18	SCARF1	NM_003693	207	17	-14.6	ACCAUCCCCAUCUGUGAZCAAUUACAAUGGGAUGGA	14	2
uc.174+A	144	18	ZNF654	NM_018293	683	18	-14.6	GAUUAUGAAGAAGAUGAUZGUCAUCUUCAUAAUCCAU	14	2
uc.362+A	223	17	MAGI1	NM_001033057	3622	15	-14.6	AGUAAAUGGAUGUUCZAAUAAUAUCCAUUUACU	14	2
uc.150+A	82	16	CYHR1	NM_032687	155	16	-14.5	GUUGGUGGGAAGUUAAZGAACUUCUCCUAACAU	13	1
uc.280+A	210	11	PLN	NM_002667	17	11	-14.5	CCCAGCUAAACZAUUAGCUGGGG	9	2
uc.111+A	1	16	IL33	NM_033439	1884	17	-14.5	GUUGCUUCUAAUCCUUAZGGGAAUUAGAGCAACA	13	2
uc.293+A	233	11	PTCD3	NM_017952	2939	13	-14.5	UUGCAGCAUUCCUZUGAGUGCUGCA	10	2
uc.344+A	61	13	FLJ13195	NM_022906	196	12	-14.5	AGAGAGUUGGAAGZACCGGCUCUCUA	10	1
uc.20+A	228	11	ASXL3	NM_030632	2199	12	-14.4	AAACCUCACCGAZUGGUGAGGUUU	10	2
uc.416+A	269	18	CDGAP	NM_020754	3866	18	-14.4	GCCAUUCCCAUUGCUGACZCAAUUACAAUGGGAUGGA	14	2
uc.343+A	167	11	FAM104A	NM_032837	1742	13	-14.4	AGAGAGCCAGCCAZACUGGCUUUCU	10	2
uc.343+A	167	11		NM_001098832	1805	13	-14.4	AGAGAGCCAGCCAZACUGGCUUUCU	10	2
uc.201+A	41	11	KRTAP10-7	NM_198689	104	13	-14.3	UCUUGCUCCGACUZGUGGAGCAAGA	10	2
uc.25+A	118	17	TRIM38	NM_006355	2364	15	-14.3	AUUCACACUUGCUUCAUZAAGCAAAGUGUGAGA	13	1
uc.123+A	272	14	PNPLA1	NM_173676	281	17	-14.3	UGAAAUUACCAUAUZAAAAUGUGGUGGUUUCA	13	1
uc.150+A	82	16	TACR1	NM_001058	249	17	-14.3	GUUGGUGGGAAGUUAAZAAACAUCUCCACUAACA	13	1
uc.150+A	82	16	C1orf69	NM_001010867	6896	17	-14.3	GUUGGUGGGAAGUUAAZACACUUCCUUCACCAAU	13	1
uc.20+A	228	11	PCNA	NM_002592	450	11	-14.3	AACCUCACCAGZUGGUGAGGUUU	9	2
uc.20+A	228	11	PCNA	NM_182649	414	11	-14.3	AACCUCACCAGZUGGUGAGGUUU	9	2
uc.403+A	1	18	SLTM	NM_024755	356	17	-14.3	GAUGAGUUGAGUGGAGAZUAUUCUCAGCUCAAUUUA	14	2
uc.403+A	1	18	SLTM	NM_001013843	356	17	-14.3	GAUGAGUUGAGUGGAGAZUAUUCUCAGCUCAAUUUA	14	2
uc.293+A	233	11	C7orf29	NM_138434	1945	12	-14.3	UUGCAGCACUUUZUGAGUGCUGCA	10	2
uc.344+A	61	13	UBE4A	NM_004788	2971	12	-14.3	AGAGAGUUGGAAGZCCAACUCUCUUU	10	1
uc.203+A	19	12	MECP2	NM_004992	5719	13	-14.2	CCGUCUAACCACAZGGUUAGAUGGUA	10	2
uc.164+A	82	17	FAM90A1	NM_018088	549	17	-14.1	AGGAGACGAAGAUGAUGZGUUAUCAUUGUUUCCAA	13	2
uc.381+A	148	17	CDC42EP1	NM_007061	938	17	-14.1	CGCUCUGACUCUCUCUUZGACAAGGAGAGAGAGAG	13	2
uc.381+A	148	17	CDC42EP1	NM_152243	939	17	-14.1	CGCUCUGACUCUCUCUUZGACAAGGAGAGAGAGAG	13	2
uc.145+A	75	12	NUP153	NM_005124	2429	13	-14.1	AGCCUGUGAAACAZUAUUUCACAGGC	10	2
uc.53+A	92	14		NR_002197	1126	11	-14.1	UCUAUCAGACUUCCZAGUCUGAUAGA	11	1
uc.17+A	224	14	TCP1	NM_030752	1990	12	-14.1	AAGCUGUAAACUZAUGUUUACAGCUUC	11	2
uc.17+A	224	14	TCP1	NM_001008897	1904	12	-14.1	AAGCUGUAAACUZAUGUUUACAGCUUC	11	2
uc.381+A	148	17	RNF182	NM_152737	1626	17	-14	UUUCUCUCUUAAGUCACZGACAAGGAGAGAGAGAG	13	2
uc.113+A	160	12	SAPS1	NM_014931	1532	12	-14	GCAGAUGUUUCCZGAAACAUCUGCU	10	1
uc.481+A	1	13	IL3RA	NM_002183	949	12	-14	CGUCUUUUCACAZUUGUGAAAGGACA	10	2
uc.72+A	384	12	PWWP2	NM_001098637	1175	13	-14	UGGAAGUUCGGGUZAACCUGAACUUC	10	2
uc.72+A	384	12	PWWP2	NM_138499	1175	13	-14	UGGAAGUUCGGGUZAACCUGAACUUC	10	2
uc.20+A	228	11	C1orf105	NM_139240	791	11	-13.9	AACCUCGCCAAZUGGUGAGGUUU	9	2
uc.114+A	269	12	PKP2	NM_004572	2675	13	-13.9	CAUCAUGCCUACAZAUAGGCAUGAUA	10	2
uc.114+A	269	12	PKP2	NM_001005242	2543	13	-13.9	CAUCAUGCCUACAZAUAGGCAUGAUA	10	2
uc.41+A	27	14	SYNE1	NM_182961	25207	13	-13.9	GUUUUUCCACACGAZGUGUGGAAAGAUA	12	1
uc.72+A	384	12	SLK	NM_014720	2036	12	-13.9	GAAGUUCAGGAUZAACCUGAACUUC	10	2
uc.80+A	129	12	MGC10334	NM_001029885	435	14	-13.9	GUUUCAAUCUGAAAZCAGAUUGAAGCA	11	2
uc.25+A	70	15	CPNE1	NM_152930	371	12	-13.8	UUACAAUAUGCACUUZGUGCAUAUUGUA	11	1
uc.203+A	19	12	PAX4	NM_006193	1604	14	-13.8	CUACCAUCUAAUCUZGGUUAGAUGGUA	11	2
uc.280+A	210	11	SLC8A1	NM_021097	3750	11	-13.8	GCCCAGCUAAGZAUUAGCUGGGG	9	2
uc.280+A	210	11	MPPE1	NM_023075	552	11	-13.8	GCCCAGCUAAGZAUUAGCUGGGG	9	2
uc.293+A	233	11	ABHD2	NM_007011	5033	11	-13.8	UGUAGCACUCCZUGAGUGCUGCA	9	2
uc.404+A	60	12	OR2M2	NM_001004688	787	12	-13.7	ACAUCUGAUCACZUGAUCAGAUGUU	10	2
uc.455+A	74	14	MGC13057	NM_001042521	1515	13	-13.7	UAUGGGCAUUUAUZUGAAUAAAUGCCCA	11	2
uc.455+A	74	14	MGC13057	NM_032321	1474	13	-13.7	UAUGGGCAUUUAUZUGAAUAAAUGCCCA	11	2
uc.455+A	74	14	MGC13057	NM_001042519	1547	13	-13.7	UAUGGGCAUUUAUZUGAAUAAAUGCCCA	11	2
uc.455+A	74	14	MGC13057	NM_001042520	1503	13	-13.7	UAUGGGCAUUUAUZUGAAUAAAUGCCCA	11	2
uc.229+A	196	13	AMPH	NM_001635	1099	13	-13.7	GAGGUGAAGAAAGZAUUUUCACCUCAG	10	2
uc.311+A	97	17	PDCD11	NM_014976	37	15	-13.7	GCGAGGUUAGUGGUAZAAGUACCAUUAAUCUUU	13	2
uc.37+A	77	12	CCDC74A	NM_138770	780	13	-13.6	GGAACAGCCAGCAZUGCGCUGUUCCU	10	2
uc.150+A	82	16	KCNK2	NM_014217	528	17	-13.6	GUUGGUGGGAAGUUAAZAAACAUCUCACCACGCA	13	1
uc.20+A	228	11	PRDM16	NM_022114	623	11	-13.6	GAACCUCACCAZUGGUGAGGUUU	10	2
uc.20+A	228	11	NCOR2	NM_006312	553	13	-13.6	GAAGACCUCACCAZUGGUGAGGUUU	10	2
uc.20+A	228	11	ADAMTSL4	NM_025008	1702	13	-13.6	GGAACCUCACUGAZUGGUGAGGUUU	10	2
uc.20+A	228	11	PRDM16	NM_199454	623	11	-13.6	GAACCUCACCAZUGGUGAGGUUU	10	2
uc.20+A	228	11	NCOR2	NM_001077261	553	13	-13.6	GAAGACCUCACCAZUGGUGAGGUUU	10	2
uc.331+A	89	16	JRK	NM_001077527	337	15	-13.6	GUGUGGAGUGAGAAAZCCUUUUCUCCUUCACA	13	2
uc.293+A	233	11	FLJ38596	NM_001039905	2073	11	-13.6	GCAGUACUUUUZUGAGUGCUGCA	9	2
uc.57+A	16	18	TRIM69	NM_182985	1677	17	-13.6	UAUACCUGGAUUAUGAAZUUUUACAAUCUAGGUAUA	15	2
uc.57+A	16	18	TRIM69	NM_080745	1200	17	-13.6	UAUACCUGGAUUAUGAAZUUUUACAAUCUAGGUAUA	15	2
uc.436+A	21	17	ZNF419	NM_001098494	1662	18	-13.6	UGGAGAAAUGCAGUGAUUZGAUUGUGUUUUCUCCAA	14	2
uc.436+A	21	17	ZNF419	NM_024691	1758	18	-13.6	UGGAGAAAUGCAGUGAUUZGAUUGUGUUUUCUCCAA	14	2
uc.436+A	21	17	ZNF419	NM_001098493	1719	18	-13.6	UGGAGAAAUGCAGUGAUUZGAUUGUGUUUUCUCCAA	14	2
uc.436+A	21	17	ZNF419	NM_001098496	1620	18	-13.6	UGGAGAAAUGCAGUGAUUZGAUUGUGUUUUCUCCAA	14	2
uc.436+A	21	17	ZNF419	NM_001098491	1761	18	-13.6	UGGAGAAAUGCAGUGAUUZGAUUGUGUUUUCUCCAA	14	2
uc.436+A	21	17	ZNF419	NM_001098492	1722	18	-13.6	UGGAGAAAUGCAGUGAUUZGAUUGUGUUUUCUCCAA	14	2
uc.436+A	21	17	ZNF419	NM_001098495	1623	18	-13.6	UGGAGAAAUGCAGUGAUUZGAUUGUGUUUUCUCCAA	14	2
uc.17+A	106	21	AGXT2	NM_031900	2145	21	-13.6	AAUAAAUUCAUUGUUCUGUAUZAUUUUGCACACAAUGAAUUUA	16	2
uc.313+A	1	14	KIF1B	NM_015074	3298	13	-13.6	AGUCCAAGUCACAAZAUGACUUGGAUUU	11	1
uc.150+A	82	16	DGKI	NM_004717	3592	15	-13.5	GUUGGUGGGAAGUUAAZGUAACUACCCAUCAA	13	1
uc.176+A	227	20	SGCD	NM_172244	470	18	-13.5	CAGAUAAUGUCAUUUUCUCCZAAGAGAGAGACAUUACUG	15	1
uc.176+A	227	20	SGCD	NM_000337	470	18	-13.5	CAGAUAAUGUCAUUUUCUCCZAAGAGAGAGACAUUACUG	15	1
uc.436+A	21	17	DNAH8	NM_001371	5318	16	-13.5	UGGAGAAGAAACGAUUZGAUUGUGUUUUCUCCAA	14	2
uc.325+A	23	17	TESK2	NM_007170	658	14	-13.5	UCUUAAGAUGAACAZGAAAGUUUAUCUUGGGA	13	2
uc.228+A	217	13	SMARCC1	NM_003074	4777	12	-13.4	AUAUUAGCAGGCAZCCCUGCUGAUAA	10	1
uc.150+A	82	16	CDADC1	NM_030911	1859	17	-13.4	GUUGGUGGGAAGUUAAZAAUAACUUCAACCAAUG	13	1
uc.150+A	82	16	FJX1	NM_014344	1851	15	-13.4	GUUGGUGGGAAGUUAAZCAAUUUUCUACCAAA	13	1
uc.314+A	184	19	ADAM28	NM_021777	719	18	-13.4	GGAUAAUGGUGAGUUUAAZAUAGACUUAUCCAUUCUCC	16	2
uc.314+A	184	19	ADAM28	NM_014265	719	18	-13.4	GGAUAAUGGUGAGUUUAAZAUAGACUUAUCCAUUCUCC	16	2
uc.36+A	221	14	PPTC7	NM_139283	2699	13	-13.4	UCAGAUAUACAGUAZACUGUAUAUUUGA	12	1
uc.150+A	82	16	IL18BP	NM_001039660	1084	16	-13.3	GUUGGUGGGAAGUUAAZAUUUCCCACAUGACUU	13	1
uc.150+A	82	16	IL18BP	NM_001039659	1196	16	-13.3	GUUGGUGGGAAGUUAAZAUUUCCCACAUGACUU	13	1
uc.404+A	60	12	SCN2A	NM_001040143	4962	12	-13.3	ACGUCUGAUCAAZUGAUCAGAUGUU	10	2
uc.20+A	228	11	KCNQ5	NM_019842	1618	11	-13.3	AAGACCUCACCZUGGUGAGGUUU	9	2
uc.442+A	209	13	KCTD12	NM_138444	3624	12	-13.3	GUACAACUUCAUUZGGAAGUUGUGCU	10	1
uc.463+A	216	13	WHSC1	NM_007331	2798	13	-13.3	GAUUCCUGUUGCUZCGGUGACAGGAAA	10	2
uc.463+A	216	13	TMEM63A	NM_014698	2102	14	-13.3	UUCACUGUCAUCGUZCGGUGACAGGAAA	11	2
uc.280+A	210	11	ABCC3	NM_003786	1826	11	-13.2	CCCCAGUUAAUZAUUAGCUGGGG	10	2
uc.20+A	228	11	NUF2	NM_031423	240	11	-13.2	AAAACCUCACCZUGGUGAGGUUU	9	2
uc.20+A	228	11	NUF2	NM_145697	386	11	-13.2	AAAACCUCACCZUGGUGAGGUUU	9	2
uc.114+A	269	12	DHRS12	NM_001031719	1266	12	-13.2	AAUCAUGCCUAUZAUAGGCAUGAUA	10	2
uc.379+A	240	13	ADORA2A	NM_000675	691	13	-13.2	CUCUUCAUUGCCUZCGUAAUGAAGAGC	11	2
uc.258+A	183	13	UGP2	NM_006759	33	15	-13.2	CCCUCAUUUGUGUCCZUGACAUAAGUGAG	12	2
uc.157+A	43	11	FAM22A	NM_001099338	388	11	-13.2	AAGUAAAGGGGZACCCCUUUACU	9	2
uc.463+A	216	13	TTC4	NM_004623	1315	13	-13.2	UUUCCGUCACCCUZCGGUGACAGGAAA	10	2
uc.85+A	112	13	FLJ14213	NM_024841	1307	13	-13.2	UGUUCUCACUUAAZAGUGAGAACAAGU	10	1
uc.25+A	118	17	TRAF6	NM_145803	535	15	-13.1	AUUCACACUUGCUUCAUZAAGCAAGUAUGAAUG	13	1
uc.25+A	118	17	TRAF6	NM_004620	442	15	-13.1	AUUCACACUUGCUUCAUZAAGCAAGUAUGAAUG	13	1
uc.331+A	89	16	NAB1	NM_005966	697	16	-13.1	GUGAAGCAGGAGAAGAZCCUUUUCUCCUUCACA	13	2
uc.344+A	61	13	DNM1L	NM_012062	2899	14	-13.1	AGAGAGUUGGAAGZCCCUUCCAAUUCUG	11	1
uc.43+A	172	13	DCUN1D2	NM_001014283	2343	13	-13.1	AUUCUCCUCUCAAZACAGAGGAGAGUC	10	1
uc.325+A	23	17	SPRN	NM_001012508	149	16	-13.1	CCCACGAAGAUGAACUZGAAAGUUUAUCUUGGGA	13	2
uc.325+A	23	17	DTNA	NM_032975	192	13	-13.1	UUCCAAGAUAAAUZGAAAGUUUAUCUUGGGA	13	2
uc.325+A	23	17	DTNA	NM_001392	192	13	-13.1	UUCCAAGAUAAAUZGAAAGUUUAUCUUGGGA	13	2
uc.25+A	219	17	CES3	NM_024922	3664	17	-13	AACCUUUGUGUCUAGCUZACUAGAAUUACAAAGGC	13	2
uc.150+A	82	16	LOC137886	NM_001077619	4028	14	-13	GUUGGUGGGAAGUUAAZAUUUUUUACCAACA	13	1
uc.101+A	23	17	TTC23	NM_022905	491	16	-13	AUGAUAAGCAUGUAACZCUUUACAGCUUGUCACA	13	2
uc.101+A	23	17	TTC23	NM_001040660	615	16	-13	AUGAUAAGCAUGUAACZCUUUACAGCUUGUCACA	13	2
uc.101+A	23	17	TTC23	NM_001040657	369	16	-13	AUGAUAAGCAUGUAACZCUUUACAGCUUGUCACA	13	2
uc.343+A	167	11	SORBS1	NM_001034954	3676	11	-13	GGGAGCCAGCAZACUGGCUUUCU	9	2
uc.161+A	111	13	CHD8	NM_020920	6082	13	-13	AAUGGGAGAUGGAZUCAUCUCUCAUAC	10	2
uc.313+A	1	14	EDG8	NM_030760	1544	13	-13	AGUCCAAGUCACAAZAGUGACUUGUGAU	11	1
uc.61+A	194	11	CYP2A7	NM_000764	1484	11	-12.9	CUUGCUGCUCAZAGAGUAGCAAG	10	2
uc.20+A	228	11	C9orf138	NM_153707	983	12	-12.9	AAGCCUUACCACZUGGUGAGGUUU	10	2
uc.20+A	228	11	BCL2L2	NM_004050	2113	13	-12.9	AGACCUCACUGCUZUGGUGAGGUUU	10	2
uc.114+A	269	12	MLL2	NM_003482	12568	11	-12.9	AUCAUGCCUACZAUAGGCAUGAUA	10	2
uc.363+A	254	12	GPR180	NM_180989	722	13	-12.9	AAUCAGCUUGGUZUACAAGCUGGUUC	10	1
uc.348+A	1	14	SLC25A36	NM_018155	882	13	-12.9	GCCCAUAAAGUCAGZGAUUUUGUGGGAA	11	1
uc.463+A	216	13	FAM89B	NM_152832	567	12	-12.9	UCCUGUCAACCUZCGGUGACAGGAAA	10	2
uc.43+A	172	13	DMN	NM_015286	3193	14	-12.9	AUUCUCCUCUCAAZAGUGAGAUGGAGAA	11	1
uc.75+A	146	14	THSD7B	NM_001080427	3646	14	-12.9	GUGGUCAACUGUCAZAUGACGUUGAUCAU	12	2
uc.125+A	205	12	USP26	NM_031907	868	12	-12.9	UAGUGACGGUUAZUAUCGUCACUAU	10	2
uc.325+A	23	17	SLC34A2	NM_006424	217	17	-12.9	ACCAAGAUUGAACUUCUZGAAAGUUUAUCUUGGGA	13	2
uc.150+A	82	16	CD200	NM_005944	1917	17	-12.8	GUUGGUGGGAAGUUAAZGUUAACUUUUCCCAAUA	14	1
uc.150+A	82	16	ASXL3	NM_030632	2142	17	-12.8	GUUGGUGGGAAGUUAAZCCAACUUACCAUUAACA	13	1
uc.150+A	82	16	CD200	NM_001004196	1992	17	-12.8	GUUGGUGGGAAGUUAAZGUUAACUUUUCCCAAUA	14	1
uc.20+A	228	11	SMAD2	NM_001003652	7603	13	-12.8	GAACUUCACCAUUZUGGUGAGGUUU	10	2
uc.20+A	228	11	SMAD2	NM_005901	7456	13	-12.8	GAACUUCACCAUUZUGGUGAGGUUU	10	2
uc.114+A	269	12	RAXL1	NM_032753	2134	12	-12.8	UCAUGCCUGUAAZAUAGGCAUGAUA	10	2
uc.295+A	112	11	ZMAT3	NM_022470	1024	11	-12.8	UGGCGAAGAGAZUCCUCUUUGCC	9	2
uc.295+A	112	11	ZMAT3	NM_152240	915	11	-12.8	UGGCGAAGAGAZUCCUCUUUGCC	9	2
uc.481+A	1	13	OR1S2	NM_001004459	864	13	-12.8	UGUCCUAUUCACUZUUGUGAAAGGACA	10	2
uc.41+A	27	14	HPS6	NM_024747	1712	14	-12.8	GUUUUUCCACACGAZGUGUGGAAGAAAGU	11	1
uc.463+A	216	13	LRRC14	NM_014665	3469	11	-12.8	UUCCUGUCCCUZCGGUGACAGGAAA	10	2
uc.463+A	216	13	NIT1	NM_005600	110	11	-12.8	UUCCUGUCCCUZCGGUGACAGGAAA	10	2
uc.43+A	172	13	ACSL1	NM_001995	140	12	-12.8	AUUCUCCUCUCAAZGGAGGAGAAUUC	10	1
uc.164+A	82	17	GLB1L3	NM_001080407	1564	14	-12.7	GAGACAAUGAUAGGZGUUAUCAUUGUUUCCAA	13	2
uc.2+A	8	14	CDCA2	NM_152562	782	14	-12.7	AAACCAUCUGAUUCZAAAUUAGAUGGUUA	12	2
uc.384+A	192	12	NUP153	NM_005124	3783	13	-12.7	AACAGUUCCUCUAZCUAGAGGAAUUG	10	2
uc.20+A	228	11	ZNF695	NM_020394	2397	12	-12.7	AAACCUCAUCUCZUGGUGAGGUUU	10	2
uc.344+A	61	13	ARHGAP29	NM_004815	422	12	-12.7	AGAGAGUUGGAAGZGUCAACUCUCUA	10	1
uc.344+A	61	13	NQO1	NM_000903	1348	13	-12.7	AGAGAGUUGGAAGZAUUCAACUCUCCA	10	1
uc.344+A	61	13	NQO1	NM_001025434	1234	13	-12.7	AGAGAGUUGGAAGZAUUCAACUCUCCA	10	1
uc.344+A	61	13	NQO1	NM_001025433	1246	13	-12.7	AGAGAGUUGGAAGZAUUCAACUCUCCA	10	1
uc.384+A	192	12	TNFRSF1B	NM_001066	1596	13	-12.6	AAGUUCCUCUAGUZCUAGAGGAAUUG	10	2
uc.150+A	82	16	MEGF11	NM_032445	3325	15	-12.6	GUUGGUGGGAAGUUAAZCAGCUACUCAUCAAC	13	1
uc.309+A	9	11	ZNF772	NM_001024596	136	11	-12.6	UGAAGAGAGGUZCACCUCUCUUU	9	2
uc.34+A	172	13	NR6A1	NM_033334	1500	13	-12.6	UGAUGUGCUUACCZCUAAGUACAUCAA	11	2
uc.34+A	172	13	NR6A1	NM_001489	1485	13	-12.6	UGAUGUGCUUACCZCUAAGUACAUCAA	11	2
uc.481+A	1	13	BVES	NM_007073	4815	12	-12.6	GUCCUCUUCACAZUUGUGAAAGGACA	10	2
uc.481+A	1	13	BVES	NM_147147	4885	12	-12.6	GUCCUCUUCACAZUUGUGAAAGGACA	10	2
uc.140+A	53	12	GABRG2	NM_198904	2663	12	-12.6	AGUGAUUGUGAGZACCACAAUCACU	10	2
uc.344+A	61	13	DNALI1	NM_003462	2239	12	-12.6	AGAGAGUUGGAAGZACCCAACUUUCU	10	1
uc.344+A	61	13	DOK5	NM_018431	111	13	-12.6	AGAGAGUUGGAAGZCUCUCCAACUUUC	10	1
uc.344+A	61	13	FLRT2	NM_013231	4552	13	-12.6	AGAGAGUUGGAAGZUACUAGCUCUCUC	10	1
uc.381+A	148	17	MRP63	NM_024026	146	15	-12.5	UUUCCUCUCCGUCCAZGACAAGGAGAGAGAGAG	13	2
uc.280+A	210	11	MAP3K4	NM_006724	2647	11	-12.5	AGCCCCAGUUAZAUUAGCUGGGG	9	2
uc.280+A	210	11	MAP3K4	NM_005922	2647	11	-12.5	AGCCCCAGUUAZAUUAGCUGGGG	9	2
uc.139+A	311	14	SYBL1	NM_005638	2344	14	-12.5	AUACAUCUGUUCCAZUAAACAGAUGUGUA	11	2
uc.344+A	61	13	TMEM112	NM_022773	1193	14	-12.5	AGAGAGUUGGAAGZUUCAACUCUCUUCA	11	1
uc.344+A	61	13	CHRDL2	NM_015424	1492	14	-12.5	AGAGAGUUGGAAGZACUUCCGACUGCUC	11	1
uc.344+A	61	13	RGS11	NM_183337	2250	12	-12.5	AGAGAGUUGGAAGZUUCAACUCUCUC	11	1
uc.325+A	23	17	VPS13A	NM_001018037	1082	15	-12.5	CCCCAAAAUAAACUUZGAAAGUUUAUCUUGGGA	13	2
uc.325+A	23	17	VPS13A	NM_033305	1082	15	-12.5	CCCCAAAAUAAACUUZGAAAGUUUAUCUUGGGA	13	2
uc.381+A	148	17	OR52H1	NM_001005289	788	17	-12.4	CCUUUUUCUCCAUCCUCZGACAAGGAGAGAGAGAG	13	2
uc.95+A	195	13	GPR126	NM_001032394	6001	15	-12.4	GGAAAUGUAUAUAZUUCAUAUACAUUUCC	12	1
uc.95+A	195	13	GPR126	NM_001032395	5955	15	-12.4	GGAAAUGUAUAUAZUUCAUAUACAUUUCC	12	1
uc.95+A	195	13	GPR126	NM_198569	6039	15	-12.4	GGAAAUGUAUAUAZUUCAUAUACAUUUCC	12	1
uc.95+A	195	13	GPR126	NM_020455	6085	15	-12.4	GGAAAUGUAUAUAZUUCAUAUACAUUUCC	12	1
uc.101+A	23	17	OGDH	NM_002541	1796	18	-12.4	GAUAAGAUCUGUGAGGAAZCUUUACAGCUUGUCACA	14	2
uc.237+A	456	13	SGK269	NM_024776	890	13	-12.4	CAUGCAACUUUUUZAAGUUGCAUGAUA	10	1
uc.477+A	146	13	DRD3	NM_033663	1120	14	-12.4	AGUGCAACAGUGUCZUUACCGUUGCGCU	11	2
uc.463+A	216	13	PAPD5	NM_001040284	2893	12	-12.4	UCUUGUCAUCCCZCGGUGACAGGAAA	10	2
uc.425+A	184	12		NM_001099952	25	13	-12.4	AAGCGUUUCCUCAZAGGAAAUGCUUU	10	2
uc.425+A	184	12	ITPR1	NM_002222	25	13	-12.4	AAGCGUUUCCUCAZAGGAAAUGCUUU	10	2
uc.228+A	217	13	CTNND1	NM_001085459	4212	13	-12.3	AUAUUAGCAGGCAZAUAUGUCUGCUGA	10	1
uc.228+A	217	13	CTNND1	NM_001085468	3644	13	-12.3	AUAUUAGCAGGCAZAUAUGUCUGCUGA	10	1
uc.228+A	217	13	CTNND1	NM_001331	4149	13	-12.3	AUAUUAGCAGGCAZAUAUGUCUGCUGA	10	1
uc.228+A	217	13	CTNND1	NM_001085458	4230	13	-12.3	AUAUUAGCAGGCAZAUAUGUCUGCUGA	10	1
uc.228+A	217	13	CTNND1	NM_001085461	4125	13	-12.3	AUAUUAGCAGGCAZAUAUGUCUGCUGA	10	1
uc.228+A	217	13	CTNND1	NM_001085467	3717	13	-12.3	AUAUUAGCAGGCAZAUAUGUCUGCUGA	10	1
uc.228+A	217	13	CTNND1	NM_001085463	3749	13	-12.3	AUAUUAGCAGGCAZAUAUGUCUGCUGA	10	1
uc.228+A	217	13	CTNND1	NM_001085469	3572	13	-12.3	AUAUUAGCAGGCAZAUAUGUCUGCUGA	10	1
uc.228+A	217	13	CTNND1	NM_001085460	4052	13	-12.3	AUAUUAGCAGGCAZAUAUGUCUGCUGA	10	1
uc.228+A	217	13	CTNND1	NM_001085466	3662	13	-12.3	AUAUUAGCAGGCAZAUAUGUCUGCUGA	10	1
uc.228+A	217	13	CTNND1	NM_001085465	3668	13	-12.3	AUAUUAGCAGGCAZAUAUGUCUGCUGA	10	1
uc.228+A	217	13	CTNND1	NM_001085464	3731	13	-12.3	AUAUUAGCAGGCAZAUAUGUCUGCUGA	10	1
uc.150+A	82	16	CTSK	NM_000396	1	17	-12.3	GUUGGUGGGAAGUUAAZAAAUUUUCCAGCCGAUC	14	1
uc.280+A	210	11	C14orf45	NM_025057	1808	11	-12.3	CCCCAUGCUGUZAUUAGCUGGGG	9	2
uc.255+A	81	12	CAMKK2	NM_172226	2095	13	-12.3	AAACCCACGUGCAZAUGUGGGUUUAA	10	2
uc.255+A	81	12	NXF3	NM_022052	325	13	-12.3	AAACCCACGUUAAZAUGUGGGUUUAA	10	2
uc.20+A	228	11	GNL3L	NM_019067	3647	11	-12.3	AACCUUACCUUZUGGUGAGGUUU	9	2
uc.20+A	228	11	SEMA5B	NM_001031702	1409	11	-12.3	GACCUCAUCUAZUGGUGAGGUUU	9	2
uc.163+A	308	11	SPG7	NM_003119	2216	13	-12.3	CUCCUUUUCCAZUUCUGGAAAAGGA	10	1
uc.159+A	304	15	KTN1	NM_001079522	1516	15	-12.3	ACUGAAAUUUUAUCGZAGAUGAAGUUUCAGC	13	1
uc.74+A	112	14	NFIL3	NM_005384	374	15	-12.3	GACCUUAUUCUAAUZAGAUAGGGUAAGGUU	12	1
uc.261+A	197	17	KRTAP24-1	NM_001085455	855	15	-12.3	GGAAAAUUAGCGUGAAGZAACGUCUAAUUUUCU	13	1
uc.361+A	1	15	FAHD1	NM_001018104	518	16	-12.3	AUCAGCUAUGUUUCUAZCGAAAUUAGCUGAUU	13	2
uc.344+A	61	13	PCDHGB7	NM_032101	1605	13	-12.3	AGAGAGUUGGAAGZUCUCCUACUCUCU	10	1
uc.344+A	61	13	PCDHGB7	NM_018927	1605	13	-12.3	AGAGAGUUGGAAGZUCUCCUACUCUCU	10	1
uc.43+A	172	13	FN1	NM_054034	654	13	-12.3	AUUCUCCUCUCAAZCGAGGGAGAAUAA	10	1
uc.164+A	82	17	KTN1	NM_004986	1419	17	-12.2	AGAUGGAGGCAGAGAUAZGUUAUCAUUGUUUCCAA	13	2
uc.2+A	8	14	NEDD4L	NM_015277	1353	12	-12.2	AACCAUCUAAUCZAAAUUAGAUGGUUA	11	2
uc.61+A	194	11	USP1	NM_001017415	224	11	-12.2	UUGCUGCUCCCZAGAGUAGCAAG	9	2
uc.255+A	81	12	GPATCH8	NM_001002909	3670	13	-12.2	AUUAGACCCACCCZAUGUGGGUUUAA	10	2
uc.255+A	81	12	ZBTB24	NM_014797	1517	12	-12.2	AGACCCACAUCAZAUGUGGGUUUAA	10	2
uc.255+A	81	12	ZNF33B	NM_006955	2599	13	-12.2	UAAACCCAUAGACZAUGUGGGUUUAA	10	2
uc.265+A	130	11	KIAA0562	NM_014704	1363	13	-12.2	AGUUUGCAGAACCZUCUGCAAACUU	10	2
uc.309+A	164	13	SLC20A2	NM_006749	636	13	-12.2	UGGGGAAGUUAGUZAUAACUUCACCCC	10	2
uc.293+A	233	11		NM_001101653	1118	13	-12.2	AUGCAGCCACUCCZUGAGUGCUGCA	10	2
uc.293+A	233	11	COMMD9	NM_014186	1244	13	-12.2	AUGCAGCCACUCCZUGAGUGCUGCA	10	2
uc.414+A	234	13	FCHO2	NM_138782	3485	15	-12.2	GUUUACAGGAAGAAAZCUUCUUGUAAAUA	12	2
uc.439+A	106	17	LOC134121	NM_001089584	783	17	-12.2	UAGUACAUGUGAAGAGUZAUCGCUCUUCAUAACUA	14	2
uc.381+A	148	17	PSEN1	NM_000021	1102	15	-12.1	CUCUCAUUUACUCCUZGACAAGGAGAGAGAGAG	13	2
uc.228+A	217	13	HMGCS1	NM_001098272	3415	13	-12.1	AUAUUAGCAGGCAZAGGCCUGCAAAUA	10	1
uc.20+A	228	11	SLITRK5	NM_015567	1582	11	-12.1	GAUCUCACCAAZUGGUGAGGUUU	9	2
uc.20+A	228	11	NOTCH1	NM_017617	6037	11	-12.1	GACCUCAUCAAZUGGUGAGGUUU	9	2
uc.163+A	308	11	ANKRD35	NM_144698	2152	11	-12.1	CUCCUUUUCCAZAUGGAGAAGGA	9	1
uc.309+A	9	11	OBSCN	NM_052843	19	11	-12.1	AGAGAGAGGUCZCACCUCUCUUU	9	2
uc.293+A	233	11	SIGLEC10	NM_033130	48	13	-12.1	CAUGCAGCAUUUCZUGAGUGCUGCA	10	2
uc.74+A	112	14	RAI14	NM_015577	2579	17	-12.1	GACCUUAUUCUAAUZAGAUUAGAAGUGAGGUC	14	1
uc.477+A	146	13	PASK	NM_015148	1586	12	-12.1	AGUGCACGGUGAZUUACCGUUGCGCU	11	2
uc.439+A	1	12	BRD4	NM_058243	2057	12	-12.1	AUGAGGAGAAGCZACCUUUUCCUCA	10	2
uc.41+A	27	14	LOC728957	NM_001039615	1032	14	-12.1	GUUUUUCCACACGAZCUAUGUGGAAAAGC	11	1
uc.344+A	61	13	NEB	NM_004543	9756	12	-12.1	AGAGAGUUGGAAGZACUGACUCUCUA	10	1
uc.206+A	148	14	BOLL	NM_197970	1349	13	-12.1	CAAUAGGAAAGGUCZAUGACCUUUUCUA	10	1
uc.206+A	148	14	BOLL	NM_033030	1412	13	-12.1	CAAUAGGAAAGGUCZAUGACCUUUUCUA	10	1
uc.260+A	110	14	SP6	NM_199262	2387	13	-12	GUUGAGGGCAGAUZAAUCAUGCCUUCAA	11	2
uc.2+A	8	14	PTGS1	NM_000962	2952	14	-12	ACCAUCUGAUUAAAZAAAUUAGAUGGUUA	11	2
uc.294+A	433	12	COL6A3	NM_057166	6201	13	-12	AAUUUCAUCUCGZGAGAGAUGGAGUA	10	1
uc.203+A	19	12	LTB4R	NM_181657	2257	13	-12	CCAUCUAAUCUUCZGGUUAGAUGGUA	10	2
uc.298+A	139	12	LIN9	NM_173083	2420	11	-12	CCACUUGAUUUZGAAUCAAGUGGA	10	2
uc.20+A	228	11	DHPS	NM_013406	413	13	-12	AACCUCAUCAGUUZUGGUGAGGUUU	10	2
uc.293+A	233	11	CACNA1E	NM_000721	7467	11	-12	GCAGCAUCUCAZUGAGUGCUGCA	9	2
uc.137+A	321	22	CALD1	NM_033157	1715	21	-12	AGCGAGCAGAAUUUUUGAAUAZCUUGAAAAAUUUUGCAUCUCUA	17	2
uc.137+A	321	22	CALD1	NM_004342	1637	21	-12	AGCGAGCAGAAUUUUUGAAUAZCUUGAAAAAUUUUGCAUCUCUA	17	2
uc.137+A	321	22	CALD1	NM_033139	1451	21	-12	AGCGAGCAGAAUUUUUGAAUAZCUUGAAAAAUUUUGCAUCUCUA	17	2
uc.137+A	321	22	CALD1	NM_033140	1373	21	-12	AGCGAGCAGAAUUUUUGAAUAZCUUGAAAAAUUUUGCAUCUCUA	17	2
uc.436+A	21	17	JMJD1C	NM_004241	3876	17	-12	AUGUGGAGAAAAGCAGCZGAUUGUGUUUUCUCCAA	13	2
uc.436+A	21	17	JMJD1C	NM_032776	4169	17	-12	AUGUGGAGAAAAGCAGCZGAUUGUGUUUUCUCCAA	13	2
uc.261+A	197	17	TTYH2	NM_052869	603	16	-12	GGAAAAUUAGCGUGAAGZAUACCUGAUUUUCCUC	13	1
uc.483+A	205	13	MMP8	NM_002424	1087	12	-12	ACCUCAUUUUCCZUUAGAAAAUGAGG	10	2
uc.182+A	86	11	ABCC1	NM_019900	415	11	-12	GCUGUGGAUCGZCAUUCACAGCA	9	2
uc.463+A	216	13	OR10H3	NM_013938	106	12	-12	UUCCUGUUCACAZCGGUGACAGGAAA	10	2
uc.344+A	61	13	LRP1B	NM_018557	15216	11	-12	AGAGAGUUGGAAGZGUCAACUCUCU	10	1
uc.14+A	75	19	C20orf112	NM_080616	1742	19	-12	GAAUUGCAUAUUUAUUGAGZUCAUUAUAAAUAUGCAGUC	15	2
uc.384+A	192	12	C18orf54	NM_173529	203	13	-11.9	UAAUUCCUCUAAUZCUAGAGGAAUUG	11	2
uc.37+A	77	12	TGIF2	NM_021809	2066	12	-11.9	AGGAAUGGUGUCZUGCGCUGUUCCU	10	2
uc.440+A	286	13	ITIH1	NM_002215	2537	13	-11.9	UCGGUUUUGAAGUZCUUCUUCAAAACC	10	2
uc.61+A	194	11	HOXC11	NM_014212	1338	11	-11.9	UCUUGCUGCUCZAGAGUAGCAAG	9	2
uc.150+A	82	16	CADPS2	NM_017954	5559	16	-11.9	GUUGGUGGGAAGUUAAZGACUAACUCUACCAAC	13	1
uc.150+A	82	16	CADPS2	NM_001009571	5436	16	-11.9	GUUGGUGGGAAGUUAAZGACUAACUCUACCAAC	13	1
uc.150+A	82	16	PCCA	NM_000282	1541	16	-11.9	GUUGGUGGGAAGUUAAZUAAAUUUCUCUCCGAU	13	1
uc.99+A	166	13	KIAA1841	NM_032506	1574	13	-11.9	UUCAAGAUGUUAUZCAUAACAUCUUGA	11	2
uc.404+A	60	12	MGC70863	NM_203302	1157	14	-11.9	AACAUUUGAUCAGUZUGAUCAGAUGUU	11	2
uc.20+A	228	11	SCRT1	NM_031309	1436	11	-11.9	AACCUCAUCUCZUGGUGAGGUUU	9	2
uc.20+A	228	11	ZNF391	NM_001076781	1424	11	-11.9	AAAGCCUCACGZUGGUGAGGUUU	9	2
uc.20+A	228	11	HAPLN1	NM_001884	498	11	-11.9	AGACCUCACUCZUGGUGAGGUUU	9	2
uc.326+A	15	15	PRKCA	NM_002737	5105	12	-11.9	AUUGUGUGAAAUZUAAAUUUCACACAAU	12	2
uc.57+A	16	18	KSR2	NM_173598	13599	16	-11.9	AAUAUCAUAGAUUGUAZUUUUACAAUCUAGGUAUA	14	2
uc.416+A	249	14	KIAA0256	NM_014701	5788	13	-11.9	AGUAAGGGUUGGUZCACACCGGCUCUUA	11	2
uc.53+A	92	14	PDIA2	NM_006849	725	14	-11.9	UCUAUCAGACUUCCZAAGAAGUUUGAUGA	11	1
uc.463+A	216	13	TNPO2	NM_013433	3951	13	-11.9	UCCUGCUCAUCAUZCGGUGACAGGAAA	10	2
uc.344+A	61	13	OR5P2	NM_153444	413	13	-11.9	AGAGAGUUGGAAGZUCCAGCUACUCUU	10	1
uc.164+A	82	17	COL4A5	NM_000495	569	17	-11.8	GGAUGCAAUGGAACCAAZGUUAUCAUUGUUUCCAA	13	2
uc.164+A	82	17	COL4A5	NM_033381	569	17	-11.8	GGAUGCAAUGGAACCAAZGUUAUCAUUGUUUCCAA	13	2
uc.164+A	82	17	COL4A5	NM_033380	569	17	-11.8	GGAUGCAAUGGAACCAAZGUUAUCAUUGUUUCCAA	13	2
uc.35+A	60	11	NOS1	NM_000620	772	11	-11.8	AUUUCUGGUGAZCUCACCAGGAA	9	2
uc.294+A	433	12	DMKN	NM_033317	173	12	-11.8	AAUUUCAUCUCGZCAGAGAUGAAGU	10	1
uc.228+A	217	13	TMEM1	NM_001001723	990	12	-11.8	AUAUUAGCAGGCAZCCUGCUGGUGAU	10	1
uc.305+A	277	19	PHC3	NM_024947	6272	19	-11.8	CAUCAUCCUUGUUAGCUUAZUUAACCUGACAGAGAUGAU	15	2
uc.150+A	82	16	ACLY	NM_198830	1468	16	-11.8	GUUGGUGGGAAGUUAAZAAACUUCCUCCUCAAC	13	1
uc.150+A	82	16	HMGN4	NM_006353	881	16	-11.8	GUUGGUGGGAAGUUAAZGACUUCCUUAAACCGA	13	1
uc.150+A	82	16	MAP3K10	NM_002446	909	17	-11.8	GUUGGUGGGAAGUUAAZGAACUACCUACACAAUG	13	1
uc.137+A	321	22	RASSF3	NM_178169	1177	25	-11.8	ACAGAUAUGCAGUUGAUUUUUUAAAZCUUGAAAAAUUUUGCAUCUCUA	19	2
uc.310+A	169	14	TAF15	NM_139215	1953	13	-11.8	UUGGGUAGUGAAAZUUCAUUAUCCAAUA	11	2
uc.310+A	169	14	TAF15	NM_003487	1944	13	-11.8	UUGGGUAGUGAAAZUUCAUUAUCCAAUA	11	2
uc.436+A	21	17	GRIA4	NM_001077243	3521	17	-11.8	AGAGGACAACACAAUUCZGAUUGUGUUUUCUCCAA	13	2
uc.436+A	21	17	GRIA4	NM_000829	3408	17	-11.8	AGAGGACAACACAAUUCZGAUUGUGUUUUCUCCAA	13	2
uc.258+A	183	13	TGFBR2	NM_001024847	3074	14	-11.8	CACUUAUGUUACUAZUGACAUAAGUGAG	11	2
uc.258+A	183	13	TGFBR2	NM_003242	2999	14	-11.8	CACUUAUGUUACUAZUGACAUAAGUGAG	11	2
uc.343+A	167	11	XAGE1C	NM_001097598	79	11	-11.8	GAAAGUCGGGAZACUGGCUUUCU	9	2
uc.343+A	167	11	THRSP	NM_003251	407	13	-11.8	AGAAAGCCCAGGAZACUGGCUUUCU	10	2
uc.343+A	167	11	XAGE1B	NM_001097596	79	11	-11.8	GAAAGUCGGGAZACUGGCUUUCU	9	2
uc.343+A	167	11	XAGE1D	NM_133430	157	11	-11.8	GAAAGUCGGGAZACUGGCUUUCU	9	2
uc.343+A	167	11	XAGE1E	NM_001097605	79	11	-11.8	GAAAGUCGGGAZACUGGCUUUCU	9	2
uc.343+A	167	11	XAGE1	NM_001097593	79	11	-11.8	GAAAGUCGGGAZACUGGCUUUCU	9	2
uc.343+A	167	11	PPP1R15A	NM_014330	722	13	-11.8	AGAAAGCCGAGGAZACUGGCUUUCU	10	2
uc.140+A	14	16	PIK3AP1	NM_152309	3942	17	-11.8	UCAGUAAGUCCAUUUUUZAAGAUGACUUACUGCC	13	2
uc.439+A	1	12	BACE1	NM_138973	1899	13	-11.8	GAUGGAGAAGGAAZACCUUUUCCUCA	10	2
uc.439+A	1	12	BACE1	NM_012104	2106	13	-11.8	GAUGGAGAAGGAAZACCUUUUCCUCA	10	2
uc.439+A	1	12	BACE1	NM_138972	2031	13	-11.8	GAUGGAGAAGGAAZACCUUUUCCUCA	10	2
uc.439+A	1	12	BACE1	NM_138971	1974	13	-11.8	GAUGGAGAAGGAAZACCUUUUCCUCA	10	2
uc.122+A	1	12	TYSND1	NM_001040273	3308	13	-11.8	ACAGGGUUCAGAGZCUGAAUUCUGUA	11	2
uc.85+A	112	13	PPP1R15A	NM_014330	1586	13	-11.8	UGUUCUCACUUAAZAUAGUGAGGAUAA	10	1
uc.231+A	1	11	ASCC3L1	NM_014014	6522	13	-11.8	UUUAGCUCUCCZAAAGGAGAGUUGA	10	1
uc.20+A	228	11	EIF2B1	NM_001414	285	11	-11.7	AAUCUCACCAGZUGGUGAGGUUU	9	2
uc.331+A	89	16	ZSCAN2	NM_181877	647	17	-11.7	AGUGAAAAUGGGGAGAAZCCUUUUCUCCUUCACA	13	2
uc.94+A	7	11	ASCIZ	NM_015251	2732	13	-11.7	GAGAAGACUAUZGCUAGUCUUUUCA	10	1
uc.17+A	224	14	SIX4	NM_017420	606	14	-11.7	GGGAGCCGUAGACAZAUGUUUACAGCUUC	11	2
uc.344+A	61	13	LOC646627	NM_001085474	96	11	-11.7	AGAGAGUUGGAAGZCCAGCUUUCUC	10	1
uc.344+A	61	13	TBL1XR1	NM_024665	3795	13	-11.7	AGAGAGUUGGAAGZCCAGCUCUUUUUA	10	1
uc.344+A	61	13	ABCG1	NM_207627	3046	11	-11.7	AGAGAGUUGGAAGZCCAACUCUUUC	10	1
uc.311+A	97	17	NR4A3	NM_006981	3790	14	-11.7	AGGAUUAGUGGGCUZAAGUACCAUUAAUCUUU	13	2
uc.201+A	41	11	OR2T1	NM_030904	896	13	-11.6	CCUUGUUCUACGGZGUGGAGCAAGA	10	2
uc.384+A	192	12	ARHGEF3	NM_019555	645	14	-11.6	UAAUUCCUCUACAUZCUAGAGGAAUUG	11	2
uc.203+A	19	12	ZNF33B	NM_006955	486	13	-11.6	UACCAUUUAACAUZGGUUAGAUGGUA	11	2
uc.20+A	228	11	ZC3H6	NM_198581	4968	12	-11.6	AGAUCUCACCCGZUGGUGAGGUUU	10	2
uc.114+A	127	11	FASN	NM_004104	3587	13	-11.6	CCCACCAUUUUZUGAAGAUGGUGGU	10	1
uc.379+A	240	13	OR5B21	NM_001005218	381	13	-11.6	UCUUCAUUACACCZCGUAAUGAAGAGC	10	2
uc.163+A	13	13	PRNP	NM_183079	2169	14	-11.6	UCAAGUUCAUAGUUZCCACUAUGAACUU	11	2
uc.163+A	13	13	PRNP	NM_001080121	2168	14	-11.6	UCAAGUUCAUAGUUZCCACUAUGAACUU	11	2
uc.163+A	13	13	PRNP	NM_000311	2173	14	-11.6	UCAAGUUCAUAGUUZCCACUAUGAACUU	11	2
uc.163+A	13	13	PRNP	NM_001080122	2164	14	-11.6	UCAAGUUCAUAGUUZCCACUAUGAACUU	11	2
uc.163+A	13	13	PRNP	NM_001080123	2037	14	-11.6	UCAAGUUCAUAGUUZCCACUAUGAACUU	11	2
uc.295+A	112	11	CYB5R4	NM_016230	551	13	-11.6	GUGAGGAGGAAAAZUCCUCUUUGCC	10	2
uc.343+A	167	11	GNB5	NM_016194	1963	11	-11.6	GGAAAGCCAAUZACUGGCUUUCU	9	2
uc.219+A	140	21	ARSG	NM_014960	1982	21	-11.6	AGACAUUCAAUACAUUUUAGUZUUUAAAAUGCAUUGCCUGUCA	16	2
uc.36+A	221	14	RYR2	NM_001035	15979	13	-11.6	UCAGAUAUACAGUAZAAUUGUAUAUCUG	12	1
uc.325+A	23	17	KLHDC5	NM_020782	3376	18	-11.6	UUCCCAGGAAUAGUACUUZGAAAGUUUAUCUUGGGA	15	2
uc.37+A	77	12	URG4	NM_001077664	1597	14	-11.5	GAGGACAUGGCGCAZUGCGCUGUUCCU	11	2
uc.37+A	77	12	URG4	NM_017920	1375	14	-11.5	GAGGACAUGGCGCAZUGCGCUGUUCCU	11	2
uc.37+A	77	12	URG4	NM_001077663	1402	14	-11.5	GAGGACAUGGCGCAZUGCGCUGUUCCU	11	2
uc.113+A	160	12	RNF10	NM_014868	2280	14	-11.5	GCAGAUGUUUCCZGAGGAAACGUCAGC	11	1
uc.280+A	210	11	GANAB	NM_198334	1547	13	-11.5	GCUCAGCUGGUUAZAUUAGCUGGGG	10	2
uc.298+A	139	12	ZRANB1	NM_017580	1701	12	-11.5	CUACUUGAUUCAZGAAUCAAGUGGA	10	2
uc.404+A	60	12	KIAA0564	NM_015058	4414	13	-11.5	AACAUCUGGUUAUZUGAUCAGAUGUU	11	2
uc.20+A	228	11	HISPPD2A	NM_001024463	2693	13	-11.5	AGACUUCACCCCAZUGGUGAGGUUU	10	2
uc.139+A	311	14	CPT1C	NM_152359	2277	14	-11.5	UGCAUCUGUUUGACZUAAACAGAUGUGUA	11	2
uc.226+A	186	13	AOX1	NM_001159	1943	13	-11.5	UGUGACUAGUUCAZACUAGUCAUAAUA	10	2
uc.477+A	146	13	PCF11	NM_015885	5284	13	-11.5	GUGCAACUGUAAAZUUACCGUUGCGCU	10	2
uc.477+A	146	13	TXNDC4	NM_015051	4754	11	-11.5	AGUGUAAUGGAZUUACCGUUGCGCU	10	2
uc.462+A	268	13	HS6ST3	NM_153456	2006	13	-11.5	AGUUGUUUUGAAAZCUCAAGACAACAU	10	2
uc.481+A	1	13	ADAM19	NM_033274	974	13	-11.5	AUGUCCUUCCACGZUUGUGAAAGGACA	10	2
uc.463+A	216	13	BRD4	NM_058243	4679	13	-11.5	UUUCUGUCCCCAAZCGGUGACAGGAAA	10	2
uc.17+A	224	14	JAG1	NM_000214	5780	12	-11.5	GAAGCUGGAACUZAUGUUUACAGCUUC	11	2
uc.108+A	183	16	UST	NM_005715	2226	15	-11.5	AAUUCUUCAUUACACAZUGUGUAAGGAAGAAU	13	1
uc.325+A	23	17	TRPC5	NM_012471	5037	17	-11.5	UCUUCCAAGAAAGCUACZGAAAGUUUAUCUUGGGA	13	2
uc.325+A	23	17	BGLAP	NM_199173	451	17	-11.5	CUCCCAAAUAAACUCCAZGAAAGUUUAUCUUGGGA	13	2
uc.201+A	41	11	KCNIP4	NM_147183	388	11	-11.4	AUUUUGCUCCGZGUGGAGCAAGA	9	2
uc.164+A	82	17	ASB8	NM_024095	609	18	-11.4	UGGAUUACAACAAUGAUAZGUUAUCAUUGUUUCCAA	14	2
uc.2+A	8	14	GLRA2	NM_002063	2355	14	-11.4	UAACCAUCUGACCAZAAAUUAGAUGGUUA	11	2
uc.88+A	255	11	RASA4	NM_006989	3969	11	-11.4	GGUUAUGAGGAZCCUCGUAAUCA	9	2
uc.113+A	160	12	CD69	NM_001781	855	13	-11.4	GCAGAUGUUUCCZAGGAAAAUCUGCA	10	1
uc.20+A	228	11	SLC5A10	NM_152351	1720	11	-11.4	AGAACCUUACCZUGGUGAGGUUU	9	2
uc.20+A	228	11	NMNAT3	NM_178177	452	11	-11.4	AAGACCUCGCAZUGGUGAGGUUU	9	2
uc.20+A	228	11	SLC5A10	NM_001042450	1672	11	-11.4	AGAACCUUACCZUGGUGAGGUUU	9	2
uc.416+A	269	18	NKX3-1	NM_006167	3105	18	-11.4	UCUAUCCUGUUUAAUAAAZCAAUUACAAUGGGAUGGA	15	2
uc.53+A	92	14	DNAJC15	NM_013238	512	13	-11.4	UCUAUCAGACUUCCZAAGAAGUUUGAUA	11	1
uc.481+A	1	13	UGP2	NM_006759	1606	14	-11.4	AGUUCUUUUACGAAZUUGUGAAAGGACA	11	2
uc.443+A	227	13	INOC1	NM_017553	2790	13	-11.4	GUGGUUAAGGGUUZUCUCUAAACCACC	10	2
uc.140+A	53	12	RPS6KC1	NM_012424	1530	13	-11.4	AGUGAUGGUGGAAZACCACAAUCACU	10	2
uc.41+A	27	14	RSF1	NM_016578	3296	12	-11.4	GUUUUUCCACACGAZGUGGGAAAGACA	11	1
uc.463+A	216	13	THSD4	NM_024817	7929	13	-11.4	GUUUCUGCACCUUZCGGUGACAGGAAA	10	2
uc.463+A	216	13	NME7	NM_013330	192	13	-11.4	UUCCUGUCUCAACZCGGUGACAGGAAA	10	2
uc.344+A	61	13	P2RY4	NM_002565	1464	13	-11.4	AGAGAGUUGGAAGZCCGACUCUUUUUA	10	1
uc.233+A	185	14	SPTAN1	NM_003127	2086	14	-11.4	GUUUGUGGAAGAAAZUUUCUACAAACAAU	11	2
uc.37+A	77	12	PIK4CA	NM_002650	935	12	-11.3	GAGAGAACAGCGZUGCGCUGUUCCU	10	2
uc.113+A	160	12	RAI14	NM_015577	2304	13	-11.3	GCAGAUGUUUCCZAGAACAUUUGCAA	10	1
uc.228+A	217	13	LPHN2	NM_012302	5621	13	-11.3	AUAUUAGCAGGCAZAACCUGUUAAUAA	10	1
uc.203+A	19	12	LLGL2	NM_004524	2375	13	-11.3	ACCAUCUAUGCCUZGGUUAGAUGGUA	10	2
uc.150+A	82	16	ADAMTS20	NM_025003	3427	16	-11.3	GUUGGUGGGAAGUUAAZGCUUUAUUACCAACUG	13	1
uc.150+A	82	16	LIAS	NM_194451	27	18	-11.3	GUUGGUGGGAAGUUAAZAGUUAGCGAUCCCUCAAC	14	1
uc.150+A	82	16	LIAS	NM_006859	27	18	-11.3	GUUGGUGGGAAGUUAAZAGUUAGCGAUCCCUCAAC	14	1
uc.309+A	9	11	ORMDL3	NM_139280	1941	11	-11.3	AGGAGAGGUCAZCACCUCUCUUU	9	2
uc.53+A	92	14	XKR7	NM_001011718	183	13	-11.3	UCUAUCAGACUUCCZGAAGUCGGAUGGA	11	1
uc.343+A	167	11	LOC619208	NM_001033564	624	11	-11.3	AGAAAGCCACCZACUGGCUUUCU	9	2
uc.41+A	27	14	APOA4	NM_000482	64	14	-11.3	GUUUUUCCACACGAZAGUGUGGCAAGAAA	11	1
uc.463+A	216	13	OR2T27	NM_001001824	468	14	-11.3	UUUCUUGCUCACCCZCGGUGACAGGAAA	11	2
uc.344+A	61	13	HS3ST3B1	NM_006041	705	14	-11.3	AGAGAGUUGGAAGZCUCCAGCUUUUUCA	11	1
uc.206+A	148	14	ANKRD7	NM_019644	393	15	-11.3	CAAUAGGAAAGGUCZACUUUUCCUAAUUGA	12	1
uc.206+A	148	14	ANKRD7	NM_001077708	453	15	-11.3	CAAUAGGAAAGGUCZACUUUUCCUAAUUGA	12	1
uc.325+A	23	17	SMPDL3B	NM_001009568	1562	17	-11.3	UUCAAGAUAAAGUUGUGZGAAAGUUUAUCUUGGGA	13	2
uc.445+A	1	14	DDX19A	NM_018332	1561	12	-11.2	CAAGUGCAUUUAZCACUAAGUGCACUU	11	2
uc.201+A	41	11	GABRG2	NM_198904	456	13	-11.2	UCUUGACUCCAAAZGUGGAGCAAGA	10	2
uc.25+A	118	17	SLMO2	NM_016045	586	16	-11.2	AUUCACACUUGCUUCAUZGAGAAGCAAUGGAAUG	13	1
uc.228+A	217	13	PHLPP	NM_194449	2495	12	-11.2	AUAUUAGCAGGCAZUCUGCUAAUGUG	10	1
uc.203+A	19	12	IL6R	NM_181359	3738	13	-11.2	GCCGUGUAACCAUZGGUUAGAUGGUA	10	2
uc.203+A	19	12	SNN	NM_003498	836	13	-11.2	AUCAUCUAGCGCAZGGUUAGAUGGUA	10	2
uc.203+A	19	12	IL6R	NM_000565	3832	13	-11.2	GCCGUGUAACCAUZGGUUAGAUGGUA	10	2
uc.95+A	1	12	SRRM1	NM_005839	1125	11	-11.2	CGCCAUAGAUCZAAGAUUUAUGGC	10	2
uc.150+A	82	16	LARP4	NM_199188	1379	17	-11.2	GUUGGUGGGAAGUUAAZGAAACUUUCCAGCUGAA	13	1
uc.280+A	210	11	TOP2B	NM_001068	1309	11	-11.2	ACUCAGCUGAAZAUUAGCUGGGG	9	2
uc.255+A	81	12	FOXB1	NM_012182	1266	11	-11.2	AUUAAGCCCACZAUGUGGGUUUAA	10	2
uc.255+A	81	12	SHPRH	NM_001042683	5218	13	-11.2	GAGCCCAUAUUGAZAUGUGGGUUUAA	10	2
uc.255+A	81	12	FXN	NM_000144	18	13	-11.2	UAAACCCAUACCGZAUGUGGGUUUAA	10	2
uc.255+A	81	12	FXN	NM_181425	18	13	-11.2	UAAACCCAUACCGZAUGUGGGUUUAA	10	2
uc.350+A	6	13	ARSD	NM_001669	907	13	-11.2	UAUGCUAAAGGAAZGAACUUUAGCAUA	10	2
uc.20+A	228	11	FBXO41	NM_001080410	1032	11	-11.2	GGCCUCACUCAZUGGUGAGGUUU	9	2
uc.20+A	228	11	WDR5B	NM_019069	1433	11	-11.2	AAAACCUCAUCZUGGUGAGGUUU	9	2
uc.263+A	120	11	PEX7	NM_000288	507	11	-11.2	AACUGUUGGAAZUCCCAACAGUU	9	2
uc.275+A	74	13	GTF2A2	NM_004492	434	12	-11.2	GUGAUGGUAAAAZAAAUUGCCAUCAU	10	2
uc.163+A	308	11	KCNC4	NM_004978	3357	11	-11.2	CUCCUUUUCCAZCAGGGAAAGGA	9	1
uc.112+A	1	13	SLC35A2	NM_001032289	1704	15	-11.2	AAUAAAGAUGUUGUAZAAACAUCUUUAUU	12	2
uc.351+A	8	17	MRPL22	NM_014180	274	16	-11.2	UUUGGCAAAAUUGAUAZAUCAAUUUUGUUAAUAC	13	2
uc.310+A	169	14	BLZF1	NM_003666	1949	13	-11.2	UGGGUGAUGAAAAZUUCAUUAUCCAAUA	11	2
uc.463+A	216	13	OR5AC2	NM_054106	462	13	-11.2	UUUCCUGCAUCCUZCGGUGACAGGAAA	10	2
uc.17+A	224	14	ELF2	NM_201999	1239	16	-11.2	AGAGUUGUGAAUAUCAZAUGUUUACAGCUUC	13	2
uc.344+A	61	13	NOMO2	NM_001004060	2781	11	-11.2	AGAGAGUUGGAAGZUUCCAACCUCU	10	1
uc.344+A	61	13	NOMO3	NM_001004067	2844	11	-11.2	AGAGAGUUGGAAGZUUCCAACCUCU	10	1
uc.311+A	97	17	SH3TC2	NM_024577	7966	15	-11.2	AAAGACAGUGGUACUZAAGUACCAUUAAUCUUU	13	2
uc.425+A	184	12	SLAMF6	NM_052931	1635	12	-11.2	UAAGCAUUUCCCZAGGAAAUGCUUU	10	2
uc.113+A	160	12	KIAA1045	NM_015297	2446	13	-11.1	GCAGAUGUUUCCZAAGAAAGAUCUGC	10	1
uc.440+A	286	13	VPS13B	NM_152564	4774	11	-11.1	GUUUUGAAGAUZCUUCUUCAAAACC	10	2
uc.203+A	19	12	C3orf58	NM_173552	3211	13	-11.1	UACCAUCUAAAACZGGUUAGAUGGUA	10	2
uc.203+A	19	12	NEDD4L	NM_015277	1353	12	-11.1	AACCAUCUAAUCZGGUUAGAUGGUA	10	2
uc.150+A	82	16	NCDN	NM_001014841	1365	17	-11.1	GUUGGUGGGAAGUUAAZAAUGACCUUUCCCAGCA	13	1
uc.150+A	82	16	NCDN	NM_014284	1705	17	-11.1	GUUGGUGGGAAGUUAAZAAUGACCUUUCCCAGCA	13	1
uc.150+A	82	16	RFXDC2	NM_022841	1888	16	-11.1	GUUGGUGGGAAGUUAAZAACUUAACUUUCACCA	13	1
uc.280+A	210	11	C13orf33	NM_032849	467	11	-11.1	UUCCAGCUGAGZAUUAGCUGGGG	9	2
uc.99+A	166	13	CA2	NM_000067	1312	12	-11.1	CAAGAUGUUAUAZCAUAACAUCUUGA	11	2
uc.307+A	173	15	DNMBP	NM_015221	891	14	-11.1	GAAAUUAUGUCCUGZUGCGGAUAUAAUUUU	12	2
uc.21+A	192	11	SWAP70	NM_015055	1736	11	-11.1	GACUGAUAGAAZCCUAUUAGUCA	9	2
uc.149+A	25	12	SOX6	NM_017508	5000	13	-11.1	GCAUUGUAUUGUAZAAAGUGCAAUGC	10	2
uc.350+A	6	13	AKAP13	NM_006738	10879	11	-11.1	AUGCUGAAGUUZGAACUUUAGCAUA	10	2
uc.350+A	6	13	AKAP13	NM_144767	5658	11	-11.1	AUGCUGAAGUUZGAACUUUAGCAUA	10	2
uc.350+A	6	13	AKAP13	NM_007200	10867	11	-11.1	AUGCUGAAGUUZGAACUUUAGCAUA	10	2
uc.20+A	228	11	FAM69B	NM_152421	1166	11	-11.1	GACCUCAUCCAZUGGUGAGGUUU	9	2
uc.20+A	228	11	MGC34646	NM_173519	71	11	-11.1	GAUCUCACCCAZUGGUGAGGUUU	9	2
uc.114+A	127	11	YWHAE	NM_006761	177	11	-11.1	CCCACCAUUUUZGAAAUGGUGGA	9	1
uc.114+A	269	12	MYH1	NM_005963	968	13	-11.1	AUCAUGUCUAACAZAUAGGCAUGAUA	10	2
uc.114+A	269	12	MN1	NM_002430	4274	12	-11.1	AUCAUGUCUAACZAUAGGCAUGAUA	10	2
uc.31+A	207	11	DDX43	NM_018665	1280	13	-11.1	GGAAGAUUGAAUGZUCAAUUUUCCA	10	2
uc.359+A	246	13	SACS	NM_014363	10151	13	-11.1	UGUAGAUGAUCUUZAGAUCAUUUAUAA	11	2
uc.468+A	439	11	HRNR	NM_001009931	8236	11	-11.1	AGGACAGCAUGZUAAUGCUGCCU	9	2
uc.468+A	439	11	HRNR	NM_001009931	4006	11	-11.1	AGGACAGCAUGZUAAUGCUGCCU	9	2
uc.259+A	36	11	PRPH2	NM_000322	1131	13	-11.1	AUCUGAGAGCGAGZAUCCUCUCAGA	10	2
uc.343+A	306	11	GLB1L	NM_024506	1224	12	-11.1	UAUGACUAUGAUZCCAUAGUCAUA	10	2
uc.343+A	306	11	ADAM9	NM_003816	2002	12	-11.1	UAUGACUGUGAUZCCAUAGUCAUA	10	2
uc.343+A	306	11	LOC89944	NM_138342	1174	12	-11.1	UAUGACUAUGAUZCCAUAGUCAUA	10	2
uc.459+A	187	13	GTPBP9	NM_013341	235	13	-11.1	GGAAGAUUUGGAAZACCAAAUUUUUCA	11	2
uc.40+A	121	13	NUDT16	NM_152395	1733	11	-11.1	AUGAGAGAGAUZCAAAUCUCUCUUA	10	2
uc.122+A	1	12	ANKRD17	NM_198889	6054	13	-11.1	UCAGAAUUCAGUAZCUGAAUUCUGUA	10	2
uc.206+A	148	14	PCDH11Y	NM_032971	3294	12	-11.1	CAAUAGGAAAGGUCZCCUUCCUAUUGA	11	1
uc.311+A	61	11	OPN5	NM_181744	325	11	-11.1	GCUGGUAUGGAZUCCAACCAGCU	9	2
uc.425+A	184	12	RNF25	NM_022453	51	12	-11.1	AAGGGCAUUUCCZAGGAAAUGCUUU	10	2
uc.125+A	205	12	MAGEC2	NM_016249	1001	12	-11.1	GUAGUGAUGAUGZUAUCGUCACUAU	11	2
uc.37+A	189	14	DYRK1A	NM_130436	1933	13	-11	CUUUGCCUGAUCCAZUUGAUAGGCAAAG	11	1
uc.228+A	217	13	FASTKD2	NM_014929	419	13	-11	AUAUUAGCAGGCAZUCCCUGUUGAUAA	10	1
uc.203+A	19	12	NCKAP1	NM_013436	1546	13	-11	AUCAUCUGGCUACZGGUUAGAUGGUA	10	2
uc.84+A	62	13	AOX1	NM_001159	1943	13	-11	UGUGACUAGUUCAZAAAAUUAGUCACU	10	2
uc.20+A	228	11	AMOTL1	NM_130847	4154	11	-11	AGAAUCUCACCZUGGUGAGGUUU	9	2
uc.442+A	209	13	XPO4	NM_022459	2615	13	-11	GUACAACUUCAUUZUUGAAGUUGCACA	10	1
uc.331+A	89	16	CHD2	NM_001271	4987	15	-11	UAUGUAAGGAGAGGAZCCUUUUCUCCUUCACA	13	2
uc.63+A	157	16	MGAT3	NM_002409	4575	13	-11	AGAAUUCUUCAAUUUAZGAUUGAAGAGUUU	12	1
uc.261+A	197	17	CCDC34	NM_080654	1877	18	-11	GGAAAAUUAGCGUGAAGZAUUAAGCUAAUUUUACCA	14	1
uc.443+A	30	12	RND3	NM_005168	321	12	-11	AGUGUUUGAGAAZCUCAGACACUUA	10	2
uc.344+A	61	13	FLJ31033	NM_001012967	6076	14	-11	AGAGAGUUGGAAGZAACUUUCCAGCCUC	11	1
uc.201+A	41	11	ZNF398	NM_020781	1185	13	-10.9	UCUUCUCCACCAGZGUGGAGCAAGA	10	2
uc.25+A	219	17	SEPHS1	NM_012247	1217	17	-10.9	GUCGUUUGUAAUUCACAZACUAGAAUUACAAAGGC	13	2
uc.384+A	192	12	ANKHD1	NM_017747	4984	12	-10.9	GAAUUCCUCUAAZCUAGAGGAAUUG	10	2
uc.384+A	192	12	MASK-BP3	NM_020690	4984	12	-10.9	GAAUUCCUCUAAZCUAGAGGAAUUG	10	2
uc.150+A	82	16	NAP5	NM_207481	1130	17	-10.9	GUUGGUGGGAAGUUAAZAAGCAUCCUAUUCCAAC	13	1
uc.150+A	82	16	NAP5	NM_207363	1130	17	-10.9	GUUGGUGGGAAGUUAAZAAGCAUCCUAUUCCAAC	13	1
uc.280+A	210	11	MAGEB3	NM_002365	126	13	-10.9	CCUCAGUUAACUAZAUUAGCUGGGG	10	2
uc.255+A	81	12	FBXL5	NM_033535	398	13	-10.9	GUUAAGCCUACUAZAUGUGGGUUUAA	10	2
uc.255+A	81	12	CSN3	NM_005212	478	12	-10.9	UGAACCUACACCZAUGUGGGUUUAA	10	2
uc.20+A	228	11	ZW10	NM_004724	632	12	-10.9	GAAUCUUACCUAZUGGUGAGGUUU	10	2
uc.20+A	228	11		NM_020719	267	12	-10.9	GAACCUUAUCUCZUGGUGAGGUUU	10	2
uc.442+A	209	13	LIPF	NM_004190	309	13	-10.9	GUACAACUUCAUUZAAUAUGAAGUUGU	10	1
uc.363+A	254	12	FLJ20294	NM_017749	2896	14	-10.9	AAUCAGCUUGGUZUACACCAAGCGAUU	11	1
uc.163+A	308	11	MYH7	NM_000257	163	11	-10.9	CUCCUUUUCCAZAGAGAAGGAGC	9	1
uc.74+A	112	14	TCHH	NM_007113	3643	14	-10.9	GACCUUAUUCUAAUZCGGGAUGAGGAUCA	11	1
uc.138+A	193	12	NAP1L4	NM_005969	1677	12	-10.9	GUCUGGUGAUGUZUAAUUAUCAGAC	10	2
uc.137+A	321	22		NR_002823	1137	19	-10.9	GGUAGAUCAGAAUUUUUUAZCUUGAAAAAUUUUGCAUCUCUA	17	2
uc.468+A	92	17	IARS	NM_002161	515	17	-10.9	CAAUUGUGAUGAGAUAUZUUUGCUCUCAUCCAAUU	14	2
uc.468+A	92	17	IARS	NM_013417	622	17	-10.9	CAAUUGUGAUGAGAUAUZUUUGCUCUCAUCCAAUU	14	2
uc.229+A	117	20	CACNG2	NM_006078	260	21	-10.9	GGGUGUUUAUAUAAUGAAGAAZUAUUUUUAUUAAAAACACUC	17	2
uc.414+A	234	13	IL10RB	NM_000628	841	13	-10.9	GUUUACAAGAAGAZCUUCUUGUAAAUA	11	2
uc.246+A	1	11	GTPBP6	NM_012227	441	11	-10.9	CUCAUCUUUGGZCCCAAAGAUGA	9	2
uc.439+A	106	17	TRPC3	NM_003305	2819	16	-10.9	GUUAAUGAAGGUGAAUZAUCGCUCUUCAUAACUA	13	2
uc.322+A	210	14	PPFIBP1	NM_003622	3707	14	-10.9	AUAUCUUUAAAUCCZGAGGAUUUGAGGAA	11	1
uc.38+A	197	13	TRIM55	NM_033058	1750	11	-10.9	GGAGUUAGUAAZCAUACUAACUCUU	10	2
uc.41+A	27	14	ELAC1	NM_018696	676	14	-10.9	GUUUUUCCACACGAZAGUCGUGGAAAAGA	11	1
uc.463+A	216	13	AGBL5	NM_001035507	898	13	-10.9	AUUUCCUGAUACCZCGGUGACAGGAAA	10	2
uc.463+A	216	13	AGBL5	NM_021831	898	13	-10.9	AUUUCCUGAUACCZCGGUGACAGGAAA	10	2
uc.344+A	61	13	TAS2R40	NM_176882	316	13	-10.9	AGAGAGUUGGAAGZCAUUCCAAUCUCU	11	1
uc.24+A	71	11	CRIM1	NM_016441	1000	12	-10.9	AAGUGCUGUGAUZUCACAGUAUUU	10	2
uc.37+A	77	12	ZNF750	NM_024702	2999	13	-10.8	GGAAAGUGCAUUAZUGCGCUGUUCCU	10	2
uc.203+A	19	12	VIM	NM_003380	609	13	-10.8	ACCAGCUAACCAAZGGUUAGAUGGUA	10	2
uc.95+A	195	13	SLC4A2	NM_003040	1913	12	-10.8	GGAAAUGUAUAUAZGUGCGUUUCCUC	10	1
uc.150+A	82	16	C16orf70	NM_025187	1702	17	-10.8	GUUGGUGGGAAGUUAAZGAGCUCUCAACUAACAA	13	1
uc.150+A	82	16	ZBTB26	NM_020924	1478	17	-10.8	GUUGGUGGGAAGUUAAZAGUUUGACUUCUCCAAA	13	1
uc.52+A	69	13	DERA	NM_015954	848	12	-10.8	CCAUUAGAGAUUZAAUUCUUUAAUGG	10	2
uc.52+A	69	13	TGFB1	NM_000660	2157	12	-10.8	CCCAUUAAAGAUZAAUUCUUUAAUGG	10	2
uc.86+A	192	15	GYG2	NM_001079855	2669	15	-10.8	ACAAUAUGCUGUGUAZCAUACCAGCAUAUUU	12	2
uc.86+A	192	15	GYG2	NM_003918	2762	15	-10.8	ACAAUAUGCUGUGUAZCAUACCAGCAUAUUU	12	2
uc.377+A	206	12	OSBPL3	NM_145322	1441	13	-10.8	UAGAUCAAUGUUZGUCAUUGGUCUGA	10	1
uc.275+A	74	13	KIAA1468	NM_020854	795	11	-10.8	GAUGAUGGUAAZAAAUUGCCAUCAU	10	2
uc.139+A	311	14	CRY2	NM_021117	1961	12	-10.8	CAUGCAUCUGUUZUAAACAGAUGUGUA	11	2
uc.163+A	225	11	DNASE1L3	NM_004944	227	13	-10.8	CAAAGUCUUAAZCUUGAGACUUUGA	10	1
uc.74+A	354	13	PDGFRB	NM_002609	4169	12	-10.8	GAUUUACCACAUUZGUGGUAAAUUAA	10	1
uc.145+A	75	12	MAPK7	NM_139033	3087	13	-10.8	CUGUGAAAUACAAZUAUUUCACAGGC	10	2
uc.347+A	1	18	CCBL2	NM_001008662	293	15	-10.8	CACAUUAGCUAUUAACCUZUUGAUAGUAAUGUGU	14	1
uc.343+A	306	11	DNAJB8	NM_153330	2313	11	-10.8	GUGACUGUGAAZCCAUAGUCAUA	9	2
uc.443+A	48	12	CDC14B	NM_033331	1968	12	-10.8	AGCUGAAGGAAGZACUUUCCUUCAG	10	2
uc.461+A	221	11	C5orf22	NM_018356	1529	13	-10.8	ACACUGUUUUAUAZUUAGAACAGUG	10	2
uc.463+A	216	13	PGPEP1	NM_017712	6871	13	-10.8	UUCUGCCGCCGAAZCGGUGACAGGAAA	10	2
uc.17+A	224	14	CFH	NM_001014975	531	13	-10.8	GAAGUUGUGAAGUZAUGUUUACAGCUUC	11	2
uc.386+A	159	15	HPS6	NM_024747	1712	14	-10.8	GUGUGGAAGAAAGUZCACUUUGUUUUACAC	12	2
uc.386+A	159	15	ATPAF1	NM_001042546	467	12	-10.8	GUGUGGAACAGAZCACUUUGUUUUACAC	12	2
uc.153+A	118	13		NM_001099780	1452	13	-10.8	UUUGGAUGGUGAUZACACCACCAAACG	10	2
uc.201+A	41	11		NM_002458	221	11	-10.7	UUUGUUCCACCZGUGGAGCAAGA	9	2
uc.260+A	110	14	ENTPD5	NM_001249	1327	14	-10.7	GAAGUGUGUGAUAAZAAUCAUGCCUUCAA	11	2
uc.113+A	160	12	EDEM3	NM_025191	5248	11	-10.7	GCAGAUGUUUCCZAGAAACAUCUG	10	1
uc.113+A	160	12	SCHIP1	NM_014575	749	11	-10.7	GCAGAUGUUUCCZAGAAGCAUCUG	10	1
uc.95+A	1	12	C3orf63	NM_015224	1375	14	-10.7	GCCAUAAAUUUUCAZAAGAUUUAUGGC	12	2
uc.150+A	82	16	NEB	NM_004543	16350	16	-10.7	GUUGGUGGGAAGUUAAZGACUCUCCGAUCAAUA	13	1
uc.307+A	173	15	BCL2L2	NM_004050	250	14	-10.7	AGGGUUAUGUCUGUZUGCGGAUAUAAUUUU	13	2
uc.20+A	228	11	ARMC8	NM_015396	3294	11	-10.7	GAGCCUCCCAAZUGGUGAGGUUU	9	2
uc.20+A	228	11	ALB	NM_000477	818	13	-10.7	CAGAUCUUACCAAZUGGUGAGGUUU	10	2
uc.20+A	228	11	ZFYVE20	NM_022340	470	11	-10.7	AACCUCAUCCAZUGGUGAGGUUU	9	2
uc.20+A	228	11	NOPE	NM_020962	5244	11	-10.7	AAUCUCACCCUZUGGUGAGGUUU	9	2
uc.275+A	74	13	STOX1	NM_152709	1777	11	-10.7	AAUGAUGGUAAZAAAUUGCCAUCAU	10	2
uc.403+A	1	18	CDKN2B	NM_004936	2558	17	-10.7	GGAAAGUUAGUUGAGAAZUAUUCUCAGCUCAAUUUA	14	2
uc.403+A	1	18	CDKN2B	NM_078487	2681	17	-10.7	GGAAAGUUAGUUGAGAAZUAUUCUCAGCUCAAUUUA	14	2
uc.343+A	306	11	OGN	NM_014057	327	13	-10.7	AUGAUUAUGGAACZCCAUAGUCAUA	10	2
uc.140+A	53	12	FAM19A1	NM_213609	662	12	-10.7	AGUGAUUGGGAAZACCACAAUCACU	10	2
uc.189+A	129	13	FANCB	NM_001018113	2273	14	-10.7	CUGAAUUCAAUGAAZGCGUUGGAUUUAG	12	2
uc.189+A	129	13	FANCB	NM_152633	2152	14	-10.7	CUGAAUUCAAUGAAZGCGUUGGAUUUAG	12	2
uc.40+A	121	13	MRPS22	NM_020191	877	13	-10.7	AGAGAGAUUUAAUZCAAAUCUCUCUUA	10	2
uc.344+A	61	13	OR52A4	NM_001005222	756	13	-10.7	AGAGAGUUGGAAGZCUUCUUCCAAUUC	10	1
uc.80+A	129	12	CHCHD8	NM_016565	763	13	-10.7	AUGUUUCAAUCAGZCAGAUUGAAGCA	10	2
uc.37+A	77	12	GSTCD	NM_024751	1757	13	-10.6	AGGAAAACAGUGCZUGCGCUGUUCCU	10	2
uc.37+A	77	12	GSTCD	NM_001031720	1836	13	-10.6	AGGAAAACAGUGCZUGCGCUGUUCCU	10	2
uc.228+A	217	13	STAT1	NM_007315	2731	12	-10.6	AUAUUAGCAGGCAZAACCUGUUGAUA	10	1
uc.203+A	19	12	ZADH2	NM_175907	1861	12	-10.6	UACCAUCAACCUZGGUUAGAUGGUA	10	2
uc.280+A	210	11	CLSTN2	NM_022131	4391	11	-10.6	CCUAGUUAAGUZAUUAGCUGGGG	9	2
uc.20+A	228	11	GPR112	NM_153834	1649	11	-10.6	AGACUUCACCUZUGGUGAGGUUU	10	2
uc.20+A	228	11	USP32	NM_032582	4929	11	-10.6	AACUUCACCCGZUGGUGAGGUUU	9	2
uc.20+A	228	11	ATP6V1G1	NM_004888	1209	12	-10.6	GAACUUCACUUAZUGGUGAGGUUU	10	2
uc.379+A	240	13	CCNY	NM_181698	410	13	-10.6	CUCUUCAUUAACCZCGUAAUGAAGAGC	10	2
uc.421+A	248	14	SACS	NM_014363	3268	13	-10.6	UAGAUACAGAGACUZAUCUCUGUAAUCU	11	1
uc.74+A	112	14	BZRAP1	NM_004758	356	13	-10.6	GACCUUAUUCUAAUZAGAACUGAGGUCU	11	1
uc.261+A	197	17	KIAA2018	NM_001009899	6314	17	-10.6	GGAAAAUUAGCGUGAAGZGUCAAGCUAAUUCUUCA	13	1
uc.343+A	306	11	MRPL19	NM_014763	7486	12	-10.6	UAUGACUAUGUCZCCAUAGUCAUA	10	2
uc.161+A	111	13	SNHG3-RCC1	NM_001048197	1526	12	-10.6	UGUGGAGAUGAUZUCAUCUCUCAUAC	10	2
uc.161+A	111	13	RCC1	NM_001269	1249	12	-10.6	UGUGGAGAUGAUZUCAUCUCUCAUAC	10	2
uc.161+A	111	13	SNHG3-RCC1	NM_001048199	1383	12	-10.6	UGUGGAGAUGAUZUCAUCUCUCAUAC	10	2
uc.161+A	111	13	RCC1	NM_001048195	1300	12	-10.6	UGUGGAGAUGAUZUCAUCUCUCAUAC	10	2
uc.161+A	111	13	RCC1	NM_001048194	1342	12	-10.6	UGUGGAGAUGAUZUCAUCUCUCAUAC	10	2
uc.161+A	111	13	SNHG3-RCC1	NM_001048198	1522	12	-10.6	UGUGGAGAUGAUZUCAUCUCUCAUAC	10	2
uc.189+A	129	13	LOC201181	NM_001013624	1670	14	-10.6	ACUAAAUUCAGCUUZGCGUUGGAUUUAG	11	2
uc.158+A	29	14	SH3PXD2A	NM_014631	6953	13	-10.6	AUGGGACUUUGGGZCCCAAAGUCAUCCA	11	2
uc.344+A	61	13	ST3GAL3	NM_174971	330	13	-10.6	AGAGAGUUGGAAGZCUCUAAACUCUCA	10	1
uc.344+A	61	13	LCT	NM_002299	1682	13	-10.6	AGAGAGUUGGAAGZUCCCGGCAUCUCU	10	1
uc.344+A	61	13	SLC6A6	NM_003043	2083	14	-10.6	AGAGAGUUGGAAGZACCUUACAACUCUC	11	1
uc.26+A	202	11	FTSJ1	NM_177439	361	13	-10.6	UCAUCUGGUUACUZUAAUCAGAUGA	11	2
uc.14+A	152	14	S100PBP	NM_001017406	401	14	-10.6	AAGAGAUUGAUGCAZUUGUAUCAAAUCUC	11	2
uc.14+A	75	19	CCDC85A	NM_001080433	3043	17	-10.6	GCUGUAUAUUUAAUAAAZUCAUUAUAAAUAUGCAGUC	15	2
uc.311+A	97	17	LRRIQ1	NM_032165	104	15	-10.6	GAAGAAUAAUGGACGZAAGUACCAUUAAUCUUU	13	2
uc.311+A	97	17	LRRIQ1	NM_001079910	104	15	-10.6	GAAGAAUAAUGGACGZAAGUACCAUUAAUCUUU	13	2
uc.113+A	160	12	SPG11	NM_025137	6813	13	-10.5	GCAGAUGUUUCCZUGAAACAACUGCU	10	1
uc.113+A	76	17	SOCS4	NM_080867	2068	18	-10.5	CACAUUUGAAAUUUGGUAZGGAUUAGAUUUUAAAUG	15	2
uc.113+A	76	17		NR_003266	14740	16	-10.5	CAUUUAAAAUCUACCCZGGAUUAGAUUUUAAAUG	13	2
uc.228+A	217	13	SCYL3	NM_181093	1203	12	-10.5	AUAUUAGCAGGCAZGCCUGCGUGAUA	10	1
uc.228+A	217	13	SCYL3	NM_020423	1310	12	-10.5	AUAUUAGCAGGCAZGCCUGCGUGAUA	10	1
uc.203+A	19	12	ZMIZ2	NM_174929	2331	14	-10.5	UACCAGUCUGACAUZGGUUAGAUGGUA	11	2
uc.203+A	19	12	ZMIZ2	NM_031449	2470	14	-10.5	UACCAGUCUGACAUZGGUUAGAUGGUA	11	2
uc.95+A	1	12	EXTL2	NM_001033025	1038	13	-10.5	UUGCCAUGAAUUUZAAGAUUUAUGGC	10	2
uc.95+A	1	12	EXTL2	NM_001439	1074	13	-10.5	UUGCCAUGAAUUUZAAGAUUUAUGGC	10	2
uc.305+A	277	19	MCF2	NM_005369	3754	19	-10.5	AAAAUUAAUUCUUCAGGUUZUUAACCUGACAGAGAUGAU	15	2
uc.150+A	82	16	NR4A3	NM_006981	3102	17	-10.5	GUUGGUGGGAAGUUAAZGAAACUUCCUUUUAAUU	13	1
uc.255+A	81	12	NQO1	NM_000903	1982	12	-10.5	UAAAUCCACACCZAUGUGGGUUUAA	10	2
uc.255+A	81	12	NQO1	NM_001025434	1868	12	-10.5	UAAAUCCACACCZAUGUGGGUUUAA	10	2
uc.255+A	81	12	NQO1	NM_001025433	1880	12	-10.5	UAAAUCCACACCZAUGUGGGUUUAA	10	2
uc.20+A	228	11	RGR	NM_001012720	551	11	-10.5	AAACUUCACCAZUGGUGAGGUUU	10	2
uc.20+A	228	11	EXOC6B	NM_015189	2067	13	-10.5	AGACCUCAUUGCCZUGGUGAGGUUU	10	2
uc.20+A	228	11	RGR	NM_001012722	551	11	-10.5	AAACUUCACCAZUGGUGAGGUUU	10	2
uc.20+A	228	11	RGR	NM_002921	563	11	-10.5	AAACUUCACCAZUGGUGAGGUUU	10	2
uc.20+A	228	11	LIG1	NM_000234	1519	11	-10.5	GUGAGCCUCACZUGGUGAGGUUU	9	2
uc.20+A	228	11		NM_001031836	2082	11	-10.5	AAACUUCACCAZUGGUGAGGUUU	10	2
uc.20+A	228	11	PAM	NM_000919	2612	12	-10.5	AAGCCUCAUUUUZUGGUGAGGUUU	10	2
uc.442+A	209	13	SREBF1	NM_001005291	603	13	-10.5	GUACAACUUCAUUZUUGAAGAUGUACC	10	1
uc.96+A	1	11	PRPS1	NM_002764	262	11	-10.5	CAUUGUUCAGAZCUGAACAAUGA	9	2
uc.421+A	248	14	OR5L1	NM_001004738	856	14	-10.5	UAGAUACAGAGACUZAACUCUGUGAUCUA	11	1
uc.436+A	21	17	ASH1L	NM_018489	1947	17	-10.5	UUUGGAGAAAGAAAUGUZGAUUGUGUUUUCUCCAA	13	2
uc.343+A	167	11	CCDC74A	NM_138770	780	13	-10.5	GGAACAGCCAGCAZACUGGCUUUCU	10	2
uc.343+A	167	11	DISP1	NM_032890	4170	13	-10.5	AGUAAAGCCAGCCZACUGGCUUUCU	10	2
uc.439+A	1	12	FAM129A	NM_052966	2668	13	-10.5	AUGAAGGAAGAGGZACCUUUUCCUCA	10	2
uc.41+A	27	14	GPATCH4	NM_015590	1163	13	-10.5	GUUUUUCCACACGAZAGUGAUGGAAGAA	11	1
uc.41+A	27	14	GPATCH4	NM_182679	1237	13	-10.5	GUUUUUCCACACGAZAGUGAUGGAAGAA	11	1
uc.122+A	1	12	GOLGA3	NM_005895	1944	13	-10.5	GGCAGGAUUCGCUZCUGAAUUCUGUA	10	2
uc.384+A	192	12	ZNF468	NM_001008801	2885	13	-10.4	ACAAUUCCUUUUGZCUAGAGGAAUUG	10	2
uc.37+A	77	12	ZNF646	NM_014699	3629	12	-10.4	AGGUAGCAGUGAZUGCGCUGUUCCU	10	2
uc.203+A	19	12	ZNF682	NM_033196	57	13	-10.4	UGCCCUCUGACUUZGGUUAGAUGGUA	10	2
uc.150+A	82	16	ABCC12	NM_033226	4862	17	-10.4	GUUGGUGGGAAGUUAAZCGUUUAACCCCACUCAC	13	1
uc.404+A	60	12	TMEM129	NM_138385	843	13	-10.4	GCAUCCUGAUCUAZUGAUCAGAUGUU	10	2
uc.114+A	269	12	HK2	NM_000189	213	13	-10.4	AUGUCAUGUCUCUZAUAGGCAUGAUA	10	2
uc.139+A	311	14	MUC17	NM_001040105	11379	14	-10.4	AUACCAUCUGUUUAZUAAACAGAUGUGUA	12	2
uc.363+A	254	12	KLHL3	NM_017415	431	13	-10.4	AAUCAGCUUGGUZGAGUAAGCUGAUU	10	1
uc.163+A	308	11	KIAA0284	NM_015005	1757	13	-10.4	CUCCUUUUCCAZACGGAAACAGGAG	10	1
uc.421+A	248	14	MYPN	NM_032578	1003	12	-10.4	UAGAUACAGAGACUZAUCUCUGUACUA	11	1
uc.145+A	75	12	SBNO1	NM_018183	3876	14	-10.4	AGUUUGUGAAAUAGZUAUUUCACAGGC	11	2
uc.310+A	148	11	LYSMD3	NM_198273	4054	11	-10.4	UGUUAGAUCAUZAGAUCUAACAC	9	2
uc.261+A	197	17	LOC63920	NM_022090	2451	15	-10.4	GGAAAAUUAGCGUGAAGZAUCAUGAGAUUUUCC	13	1
uc.53+A	92	14	C1orf156	NM_033418	1291	14	-10.4	UCUAUCAGACUUCCZAGAAGUUUGUAGAA	12	1
uc.477+A	146	13	FADS6	NM_178128	1276	12	-10.4	AGCGGUAAUGGUZUUACCGUUGCGCU	10	2
uc.217+A	211	11	BAT2	NM_080686	3247	13	-10.4	AAGAUUUCCAAZAAUGGAAAUCUUU	10	1
uc.140+A	53	12	GPR132	NM_013345	2444	13	-10.4	UGGUGCAUUGUGGZACCACAAUCACU	10	2
uc.122+A	1	12	DENND4A	NM_005848	137	12	-10.4	UGCGGAGUUCACZCUGAAUUCUGUA	10	2
uc.17+A	224	14	IGSF2	NM_004258	2967	13	-10.4	GAAGUUGUCAACAZAUGUUUACAGCUUC	11	2
uc.43+A	172	13	SUSD5	NM_015551	2291	11	-10.4	AUUCUCCUCUCAAZGAGAUGGAGAA	10	1
uc.43+A	172	13	TCTE3	NM_174910	82	11	-10.4	AUUCUCCUCUCAAZGAGAUGGAGAA	10	1
uc.43+A	172	13	CENTG3	NM_031946	2847	11	-10.4	AUUCUCCUCUCAAZGAGAGGACGAA	10	1
uc.148+A	30	12	TMEM132E	NM_207313	935	13	-10.4	AACCUGAUGAUCCZAUAUCGUUAGGU	10	2
uc.325+A	23	17	AMOTL2	NM_016201	4553	15	-10.4	CCAAGAUAGAAUUUAZGAAAGUUUAUCUUGGGA	13	2
uc.212+A	145	11	DRAM	NM_018370	3122	13	-10.3	GUGAUGAAAGCUAZCGCUUUCACAC	10	2
uc.25+A	118	17	GPR103	NM_198179	1568	18	-10.3	AUUCACACUUGCUUCAUZGAAGUCAAAUUGUGUGAA	14	1
uc.390+A	185	16	F8	NM_000132	8071	14	-10.3	GGCCAUUUACAAAUUUZAAAUUUGUGAUGGC	12	1
uc.390+A	185	16	F8	NM_019863	1640	14	-10.3	GGCCAUUUACAAAUUUZAAAUUUGUGAUGGC	12	1
uc.294+A	433	12	SH3BP5	NM_001018009	1426	13	-10.3	AAUUUCAUCUCGZAGAGAUGGAAUUA	11	1
uc.294+A	433	12	SH3BP5	NM_004844	1513	13	-10.3	AAUUUCAUCUCGZAGAGAUGGAAUUA	11	1
uc.319+A	69	12	NF2	NM_181825	2973	13	-10.3	UGCAACAGUUCAUZGAACUGUGCAAU	10	2
uc.203+A	19	12	KIAA0232	NM_014743	496	12	-10.3	UUUGCCAUCUGAZGGUUAGAUGGUA	10	2
uc.203+A	19	12	GUCA1A	NM_000409	460	12	-10.3	GGUACCAUCUGAZGGUUAGAUGGUA	10	2
uc.203+A	19	12		NM_001100590	412	12	-10.3	UUUGCCAUCUGAZGGUUAGAUGGUA	10	2
uc.150+A	82	16	NTS	NM_006183	213	16	-10.3	GUUGGUGGGAAGUUAAZGAUUUCUUGACCAAUA	14	1
uc.150+A	82	16	RBMS2	NM_002898	879	17	-10.3	GUUGGUGGGAAGUUAAZAUAACAUCACCCCCAAC	13	1
uc.52+A	69	13	MACF1	NM_033044	4462	13	-10.3	CCAUUAGAGAUGAZAAUUCUUUAAUGG	10	2
uc.106+A	1	13	CTSB	NM_147781	2864	14	-10.3	CACUGGUUUGCAUUZUUGCAAAUCAUUG	11	2
uc.106+A	1	13	CTSB	NM_147780	2907	14	-10.3	CACUGGUUUGCAUUZUUGCAAAUCAUUG	11	2
uc.106+A	1	13	CTSB	NM_001908	2745	14	-10.3	CACUGGUUUGCAUUZUUGCAAAUCAUUG	11	2
uc.106+A	1	13	CTSB	NM_147783	2819	14	-10.3	CACUGGUUUGCAUUZUUGCAAAUCAUUG	11	2
uc.106+A	1	13	CTSB	NM_147782	2833	14	-10.3	CACUGGUUUGCAUUZUUGCAAAUCAUUG	11	2
uc.149+A	25	12	ZDHHC17	NM_015336	4579	13	-10.3	UCAUUGUACUUAAZAAAGUGCAAUGC	10	2
uc.20+A	228	11	UBE2L6	NM_198183	295	11	-10.3	AAGCCUCCCAUZUGGUGAGGUUU	9	2
uc.20+A	228	11	UBE2L6	NM_004223	286	11	-10.3	AAGCCUCCCAUZUGGUGAGGUUU	9	2
uc.20+A	228	11	PLEKHG6	NM_018173	1303	13	-10.3	GAACCUGCGCCCAZUGGUGAGGUUU	10	2
uc.20+A	228	11	NUP62	NM_153719	238	11	-10.3	AAACCCACCUUZUGGUGAGGUUU	9	2
uc.101+A	23	17	ABCA10	NM_080282	4397	17	-10.3	AUGUUCAAGCUGAAAGAZCUUUACAGCUUGUCACA	13	2
uc.96+A	139	11	SYNE2	NM_182914	16767	12	-10.3	AUUAUGCAUGAAZACAUGCAUGAU	10	2
uc.379+A	240	13	SLC5A10	NM_152351	264	13	-10.3	CUCUUCAUUGGACZCGUAAUGAAGAGC	10	2
uc.379+A	240	13	SLC5A10	NM_001042450	264	13	-10.3	CUCUUCAUUGGACZCGUAAUGAAGAGC	10	2
uc.163+A	13	13	OBSCN	NM_052843	11187	12	-10.3	AAGUUCAUAGAGZCCACUAUGAACUU	10	2
uc.163+A	13	13	SLC35D1	NM_015139	40	12	-10.3	AAGUUCAUAGACZCCACUAUGAACUU	10	2
uc.53+A	92	14	LOC387856	NM_001013635	628	14	-10.3	UCUAUCAGACUUCCZAAGGAACUGAUGGA	12	1
uc.168+A	143	11	RGS12	NM_198229	4139	11	-10.3	AGUGGAGAGAAZAAUCCUCCACU	9	2
uc.119+A	273	11	POLR2D	NM_004805	732	14	-10.3	ACUGUUGACUACCUZGUAGUUAAUAG	11	2
uc.459+A	22	11	BSCL2	NM_032667	95	13	-10.3	GUUUUAGCCACAAZAUGGCUAAAAU	10	2
uc.220+A	136	13	C12orf30	NM_024953	1184	12	-10.3	UACAAUUCCAAUUZACUUGGAGUUGU	10	1
uc.17+A	224	14	HMBOX1	NM_024567	2327	14	-10.3	CAAGCUGUGUGACUZAUGUUUACAGCUUC	11	2
uc.425+A	184	12	ATBF1	NM_006885	5603	13	-10.3	AGUAUUUCCUUGAZAGGAAAUGCUUU	10	2
uc.201+A	41	11	KCNIP4	NM_001035003	633	11	-10.2	CAUUUUGCUCCZGUGGAGCAAGA	9	2
uc.37+A	77	12	ABL1	NM_007313	3973	13	-10.2	AAGGGACUAGUGAZUGCGCUGUUCCU	10	2
uc.113+A	160	12	TNNI1	NM_003281	5715	11	-10.2	GCAGAUGUUUCCZUGAACGUCUGU	10	1
uc.228+A	217	13	RGN	NM_152869	1690	13	-10.2	AUAUUAGCAGGCAZCCUGUUGAUAAAA	10	1
uc.228+A	217	13	RGN	NM_004683	1070	13	-10.2	AUAUUAGCAGGCAZCCUGUUGAUAAAA	10	1
uc.150+A	82	16	MLXIPL	NM_032952	950	14	-10.2	GUUGGUGGGAAGUUAAZAUUUCUUUACCAAC	13	1
uc.150+A	82	16	MLXIPL	NM_032953	950	14	-10.2	GUUGGUGGGAAGUUAAZAUUUCUUUACCAAC	13	1
uc.150+A	82	16	USH2A	NM_206933	1057	16	-10.2	GUUGGUGGGAAGUUAAZAGCUUCUUUAUCAAUG	13	1
uc.150+A	82	16	USH2A	NM_007123	1057	16	-10.2	GUUGGUGGGAAGUUAAZAGCUUCUUUAUCAAUG	13	1
uc.150+A	82	16	MLXIPL	NM_032951	950	14	-10.2	GUUGGUGGGAAGUUAAZAUUUCUUUACCAAC	13	1
uc.150+A	82	16	MLXIPL	NM_032954	950	14	-10.2	GUUGGUGGGAAGUUAAZAUUUCUUUACCAAC	13	1
uc.150+A	82	16	WNT3	NM_030753	1375	17	-10.2	GUUGGUGGGAAGUUAAZAUCUUACAUUUCUCACC	13	1
uc.314+A	184	19	MLL2	NM_003482	16598	17	-10.2	GGAAAUGGAUGAACUAAZAUAGACUUAUCCAUUCUCC	15	2
uc.307+A	173	15	DNAH3	NM_017539	4952	13	-10.2	GAAUUAUAUCUGAZUGCGGAUAUAAUUUU	12	2
uc.350+A	82	12	ZCCHC4	NM_024936	2592	13	-10.2	GUAGUUCGUAGCAZGGCUAUGAAUUA	11	2
uc.404+A	60	12	C1orf69	NM_001010867	2639	13	-10.2	CAUUUGAUCAGCUZUGAUCAGAUGUU	10	2
uc.20+A	228	11	BACH1	NM_206866	822	11	-10.2	AAAAGCCUCACZUGGUGAGGUUU	9	2
uc.275+A	74	13	COL2A1	NM_033150	731	12	-10.2	GAUGAUGGUGAAZAAAUUGCCAUCAU	10	2
uc.309+A	164	13	ACTL6A	NM_178042	244	11	-10.2	GGGAUGAAGUUZAUAACUUCACCCC	10	2
uc.74+A	354	13	MMS19L	NM_022362	2204	15	-10.2	GAUUUACCACAUUZGAAAUGUGGAAAUCC	12	1
uc.48+A	107	12	BPTF	NM_182641	10437	12	-10.2	UGUACAGGUUAUZGACUUGUACAAA	10	2
uc.295+A	112	11	DSPP	NM_014208	1045	13	-10.2	GGCAAAGAAGAUCZUCCUCUUUGCC	10	2
uc.161+A	111	13	SERPINE1	NM_000602	2569	13	-10.2	GUGAGAGAGACAGZUCAUCUCUCAUAC	10	2
uc.122+A	1	12	ARHGEF3	NM_019555	2104	14	-10.2	CACGGAAUUUAGACZCUGAAUUCUGUA	11	2
uc.344+A	61	13		NR_002323	4700	13	-10.2	AGAGAGUUGGAAGZCCUUCCAAUUGUC	10	1
uc.344+A	61	13	DIDO1	NM_033081	3839	13	-10.2	AGAGAGUUGGAAGZAUCCAAACUCUUG	10	1
uc.43+A	172	13	DYNC2LI1	NM_016008	1063	13	-10.2	AUUCUCCUCUCAAZGAUGAGAUGAGAA	10	1
uc.231+A	1	11	PITX1	NM_002653	698	11	-10.2	UUUAGCUCUCCZAAGAGCUAGAG	9	1
uc.9+A	159	17	SLC11A2	NM_000617	1918	13	-10.2	GUGUAUUUGAAAGZAAUUUUCAAAUACAUUA	13	2
uc.386+A	159	15	ZC3H13	NM_015070	2064	14	-10.2	GUAGACAGAGUGGAZCACUUUGUUUUACAC	12	2
uc.425+A	184	12	CYP1A1	NM_000499	478	13	-10.2	AGAGCAUGUCCUUZAGGAAAUGCUUU	10	2
uc.325+A	23	17	PRRC1	NM_130809	2267	15	-10.2	CUUCCAAGAAUAAGCZGAAAGUUUAUCUUGGGA	13	2
uc.353+A	51	13	GOPC	NM_001017408	1676	13	-10.1	AAAAUCAGGGGAGZAUCCCCUAAUUUU	10	2
uc.25+A	219	17	SFXN2	NM_178858	269	17	-10.1	ACUGUCUUUGUAUCUGAZACUAGAAUUACAAAGGC	13	2
uc.164+A	82	17	KIF7	NM_198525	2355	15	-10.1	GGAAAUGAAGAUGAGZGUUAUCAUUGUUUCCAA	13	2
uc.164+A	82	17	THBS2	NM_003247	2812	16	-10.1	GGGACCAGUGUGACAAZGUUAUCAUUGUUUCCAA	13	2
uc.2+A	8	14	SLCO1C1	NM_017435	1197	12	-10.1	GGCUAUCUAAUAZAAAUUAGAUGGUUA	11	2
uc.30+A	95	14	UTP14C	NM_021645	3817	14	-10.1	UUGGAAUGAGAUGGZUACAUCCAUCCAAU	11	2
uc.37+A	189	14	ZNF23	NM_145911	1905	13	-10.1	CUUUGCCUGAUCCAZAUCAGUGUAAAGA	11	1
uc.37+A	77	12	C14orf79	NM_174891	832	12	-10.1	GGAAUAGAUGCUZUGCGCUGUUCCU	10	2
uc.228+A	217	13	SP8	NM_198956	2598	13	-10.1	AUAUUAGCAGGCAZCUGCUAAUAUUGA	10	1
uc.280+A	210	11	PIK4CA	NM_058004	4340	13	-10.1	CCCCAGAUAAUCAZAUUAGCUGGGG	10	2
uc.280+A	210	11		NR_003025	88	11	-10.1	CCUCAGUUACCZAUUAGCUGGGG	9	2
uc.280+A	210	11	PTPRZ1	NM_002851	2503	11	-10.1	CCUCAGUUACAZAUUAGCUGGGG	9	2
uc.280+A	210	11		NR_003022	88	11	-10.1	CCUCAGUUACCZAUUAGCUGGGG	9	2
uc.350+A	6	13	ZC3H14	NM_207662	535	13	-10.1	AAAUGUUAGAGUGZGAACUUUAGCAUA	10	2
uc.20+A	228	11	ZAN	NM_173059	2080	11	-10.1	AAACCCACCAUZUGGUGAGGUUU	9	2
uc.20+A	228	11	SDF2	NM_006923	653	11	-10.1	AAGCCCACCAUZUGGUGAGGUUU	9	2
uc.20+A	228	11	ORM2	NM_000608	367	13	-10.1	AGACCCGCCAGAAZUGGUGAGGUUU	10	2
uc.275+A	74	13		NR_002199	517	13	-10.1	AAAUGAUGGUGAAZAAAUUGCCAUCAU	10	2
uc.163+A	308	11	ZNF291	NM_020843	1752	11	-10.1	CUCCUUUUCCAZUAGAAAGGGAG	9	1
uc.163+A	13	13	PPP1R2	NM_006241	834	11	-10.1	AAGUUCAUAGAZCCACUAUGAACUU	10	2
uc.112+A	271	13	MLLT4	NM_005936	4344	13	-10.1	GUUGGUAUGAGAAZUCUCAUACUUAAC	11	2
uc.112+A	271	13	MLLT4	NM_001040001	4389	13	-10.1	GUUGGUAUGAGAAZUCUCAUACUUAAC	11	2
uc.57+A	16	18	CELSR3	NM_001407	11833	21	-10.1	UAUGUCCUAGGUUUCGUAGAUZUUUUACAAUCUAGGUAUA	17	2
uc.436+A	21	17	FLJ44894	NM_001039884	1444	17	-10.1	GGAGAGAAACCCUACAAZGAUUGUGUUUUCUCCAA	13	2
uc.416+A	269	18	OR5D13	NM_001001967	546	16	-10.1	CCACUCUGUAAUUGUUZCAAUUACAAUGGGAUGGA	14	2
uc.411+A	139	13	ANKRD28	NM_015199	711	14	-10.1	AAAUUGCUUGUGUCZUUUAUAAGCAAUU	11	2
uc.87+A	197	16	HLA-A	NM_002116	1448	15	-10.1	UGAUGAGUUAAUUAAZUAAAUUGACUUAUUAC	13	2
uc.483+A	205	13	KIAA0430	NM_014647	6261	15	-10.1	CCUGAUUUUCUAAAAZUUAGAAAAUGAGG	12	2
uc.361+A	1	15	RNF8	NM_003958	4920	16	-10.1	GAUUAGCUAAAUUUGAZCGAAAUUAGCUGAUU	13	2
uc.140+A	53	12	SLC25A30	NM_001010875	464	12	-10.1	GUGAUAUGUGGAZACCACAAUCACU	10	2
uc.439+A	45	12	EMID1	NM_133455	1961	13	-10.1	CUUCUUCCCAAAZCAUGGAGAGGAAG	10	1
uc.189+A	129	13	PER1	NM_002616	350	12	-10.1	AAUGAGUCCAACZGCGUUGGAUUUAG	10	2
uc.463+A	216	13	LDB3	NM_007078	1237	13	-10.1	CUUCUGUCUACCAZCGGUGACAGGAAA	10	2
uc.463+A	216	13	ADAMTS1	NM_006988	178	11	-10.1	UUCUUGUCCCAZCGGUGACAGGAAA	10	2
uc.463+A	216	13	LDB3	NM_001080114	907	13	-10.1	CUUCUGUCUACCAZCGGUGACAGGAAA	10	2
uc.344+A	61	13	FOXE1	NM_004473	3129	14	-10.1	AGAGAGUUGGAAGZAUUCACAGCUUUCA	11	1
uc.344+A	61	13	DLGAP4	NM_001042486	2835	13	-10.1	AGAGAGUUGGAAGZCAUUUCCAGCUUG	10	1
uc.344+A	61	13	HOMEZ	NM_020834	206	13	-10.1	AGAGAGUUGGAAGZCUCCAAUCUCUGA	10	1
uc.344+A	61	13	GPR61	NM_031936	1448	12	-10.1	AGAGAGUUGGAAGZCUCCGAAUCUCU	10	1
uc.312+A	32	29	C16orf63	NM_144600	1145	28	-10.1	CUUUGGCUUACUGGAAGAUUUAAUUAAAZUUUAAUUAAAACCAUUUUAGUAAAUUAAA	22	2
uc.85+A	112	13	SCN2A	NM_001040143	3507	13	-10.1	UGUUCUCACUUAAZCGAGGGAGAACAG	10	1
uc.85+A	112	13	JAGN1	NM_032492	353	11	-10.1	UGUUCUCACUUAAZAGUGGGAAUAC	10	1
uc.425+A	184	12	NRGN	NM_006176	483	12	-10.1	GAGCAUUUUCAAZAGGAAAUGCUUU	10	2
uc.425+A	184	12	EDN1	NM_001955	1573	12	-10.1	AAGUAUUUCCCAZAGGAAAUGCUUU	10	2
uc.125+A	205	12	SSB	NM_003142	1203	12	-10.1	AGUGAUGAUGAAZUAUCGUCACUAU	10	2
uc.125+A	205	12	RPS6KC1	NM_012424	1530	13	-10.1	AGUGAUGGUGGAAZUAUCGUCACUAU	10	2
uc.125+A	205	12	PPP1R15A	NM_014330	1586	13	-10.1	AUAGUGAGGAUAAZUAUCGUCACUAU	10	2
uc.125+A	205	12	MLL2	NM_003482	9061	12	-10.1	GGUGAUGAUGAAZUAUCGUCACUAU	10	2
uc.390+A	185	16	TBL2	NM_012453	1818	17	-10	GGCCAUUUACAAAUUUZAAAGAAGUUUGUAAAUG	13	1
uc.164+A	82	17	GALE	NM_001008216	516	17	-10	UGGAGAUCAUGAAGGCCZGUUAUCAUUGUUUCCAA	13	2
uc.113+A	160	12	NLRP11	NM_145007	1276	11	-10	GCAGAUGUUUCCZAAAACGUCUGU	10	1
uc.113+A	160	12	BCHE	NM_000055	1069	13	-10	GCAGAUGUUUCCZUGAAGCAUUUGUU	11	1
uc.203+A	19	12	GALNT14	NM_024572	1036	14	-10	UACGCAUCUGAUCCZGGUUAGAUGGUA	11	2
uc.150+A	82	16	SIX4	NM_017420	2170	15	-10	GUUGGUGGGAAGUUAAZAAUUUCUUAUCAAAU	13	1
uc.350+A	82	12	SCN3A	NM_001081677	314	13	-10	GAUUCAUAGUAGAZGGCUAUGAAUUA	10	2
uc.404+A	60	12	FBXO25	NM_012173	1693	12	-10	AACAUUUGAUCCZUGAUCAGAUGUU	11	2
uc.404+A	60	12	FBXO25	NM_183421	1770	12	-10	AACAUUUGAUCCZUGAUCAGAUGUU	11	2
uc.404+A	60	12	FBXO25	NM_183420	1743	12	-10	AACAUUUGAUCCZUGAUCAGAUGUU	11	2
uc.20+A	228	11	RPGRIP1L	NM_015272	3054	13	-10	AAAUUUCACCAGAZUGGUGAGGUUU	10	2
uc.275+A	74	13	GLYATL1	NM_080661	1487	11	-10	AUGAGGCAAUGZAAAUUGCCAUCAU	10	2
uc.379+A	240	13	ASB11	NM_080873	403	13	-10	CUCUUCAAUGCUUZCGUAAUGAAGAGC	10	2
uc.293+A	233	11	RUTBC2	NM_001098497	4874	11	-10	GCAGUUACUCAZUGAGUGCUGCA	9	2
uc.293+A	233	11	RUTBC2	NM_001039948	5039	11	-10	GCAGUUACUCAZUGAGUGCUGCA	9	2
uc.293+A	233	11	RUTBC2	NM_001098498	4691	11	-10	GCAGUUACUCAZUGAGUGCUGCA	9	2
uc.293+A	233	11	RUTBC2	NM_133454	4856	11	-10	GCAGUUACUCAZUGAGUGCUGCA	9	2
uc.436+A	21	17	PTGS1	NM_000962	1684	14	-10	UUUGGGGAGAGUAUZGAUUGUGUUUUCUCCAA	13	2
uc.359+A	246	13	PCDHB2	NM_018936	519	13	-10	CGUAAAUGAUCAUZAGAUCAUUUAUAA	10	2
uc.94+A	7	11	OR2B6	NM_012367	919	11	-10	GAGAAGACUAUZAGAGUCUUCUU	9	1
uc.229+A	196	13	ANAPC11	NM_001002246	190	13	-10	AGGUGAAGAUUAAZAUUUUCACCUCAG	10	2
uc.483+A	205	13	SPRR4	NM_173080	536	14	-10	ACCUCAUUCUCUGCZUUAGAAAAUGAGG	11	2
uc.481+A	1	13	VAT1	NM_006373	1629	12	-10	AUGUGCUUUCACZUUGUGAAAGGACA	10	2
uc.189+A	129	13	SOX12	NM_006943	4071	12	-10	AACUGAGUCCAAZGCGUUGGAUUUAG	10	2
uc.122+A	1	12	TEDDM1	NM_172000	1791	13	-10	UAUAGAAUUCAACZCUGAAUUCUGUA	11	2
uc.17+A	224	14	RNF141	NM_016422	3497	13	-10	AAAGUUGUAAAUUZAUGUUUACAGCUUC	11	2
uc.344+A	61	13	PLEC1	NM_201384	14786	12	-10	AGAGAGUUGGAAGZAAUUCCAACCUU	10	1
uc.344+A	61	13	PLEC1	NM_201379	14740	12	-10	AGAGAGUUGGAAGZAAUUCCAACCUU	10	1
uc.43+A	172	13	DMPK	NM_001081560	146	13	-10	AUUCUCCUCUCAAZUGUGACAGGAGGA	10	1
uc.43+A	172	13	DMPK	NM_001081562	146	13	-10	AUUCUCCUCUCAAZUGUGACAGGAGGA	10	1
uc.43+A	172	13	DMPK	NM_004409	146	13	-10	AUUCUCCUCUCAAZUGUGACAGGAGGA	10	1
uc.224+A	131	12	KLHDC5	NM_020782	1197	12	-10	CAUGUUUCAAAUZUUUGAAACAUGU	10	1
uc.313+A	193	14	ZNF420	NM_144689	1735	13	-10	CAUUCUAUAUUCAGZAAUGUAGAAUGGC	11	1
uc.148+A	30	12	PDGFRB	NM_002609	854	12	-10	CCUAAUGAUGCCZAUAUCGUUAGGU	10	2
uc.325+A	23	17	SF3B1	NM_012433	2746	15	-10	UUCCAAGAACAGACUZGAAAGUUUAUCUUGGGA	13	2
