# Supplementary material for: Transcription signatures encoded by ultraconserved genomic regions in human prostate cancer
Source: Mol Cancer. 2013 Feb 14;12:13. doi: 10.1186/1476-4598-12-13 (PMC3626580; doi:10.1186/1476-4598-12-13)
Supplement: Additional file 7: Table S6 — Summarizing the correlation of ucRNA106 + A with mRNA expression in human prostate tumors. [file 1476-4598-12-13-S7.xls]

## Sheet: Ambs_1st_miRNA_UC106etc_mRNAs_M
Supplementary Table 6: Correlation of ucRNA106+A with mRNA expression in human prostate tumors
Gene Symbol	GenBankID	UniGene ID	Entrez Gene	Term	uc106+A	95% CI	P value
G1P2	NM_005101	Hs.458485	9636	205483_s_at	-0.606416	(-0.7569881, -0.3946895)	3.04729e-06
G1P3	NM_022873	Hs.523847	2537	204415_at	-0.530379	(-0.7046928, -0.2956825)	7.4409e-05
OAS1	NM_002534	Hs.524760	4938	205552_s_at	-0.515968	(-0.6945636, -0.2774703)	0.000125483
OAS2	NM_016817	Hs.414332	4939	204972_at	-0.510199	(-0.6904886, -0.2702269)	0.000153684
ATP6V0E	AI252582	Hs.484188	8992	214149_s_at	-0.502955	(-0.6853552, -0.2611697)	0.000197234
SP110	AA969194	Hs.145150	3431	209762_x_at	-0.49945	(-0.6828650, -0.2568028)	0.000222096
SP110	NM_004509	Hs.145150	3431	208012_x_at	-0.494148	(-0.6790904, -0.2502166)	0.000265141
ZNF695	NM_020394	Hs.161840	57116	208273_at	-0.486349	(-0.6735199, -0.2405686)	0.000342298
INHBC	NM_005538	Hs.374664	3626	207688_s_at	-0.482841	(-0.6710066, -0.2362433)	0.000383228
IFI35	BC001356	Hs.50842	3430	209417_s_at	-0.479731	(-0.6687761, -0.2324192)	0.00042314
OAS1	NM_016816	Hs.524760	4938	202869_at	-0.478954	(-0.6682177, -0.2314640)	0.000433691
IFNG	M29383	Hs.856	3458	210354_at	-0.474077	(-0.6647107, -0.2254837)	0.000505472
INVS	BC006370	Hs.558477	27130	211054_at	-0.471359	(-0.6627521, -0.2221582)	0.000549984
MCL1	H71805	Hs.532826	4170	214057_at	-0.454039	(-0.6502122, -0.2011071)	0.000926596
C5R1	NM_001736	Hs.2161	728	220088_at	-0.450573	(-0.6476901, -0.1969226)	0.00102521
CCNH	NM_001239	Hs.292524	902	204093_at	-0.444771	(-0.6434583, -0.1899383)	0.00121148
COTL1	NM_021615	Hs.289092	23406	221059_s_at	-0.443036	(-0.6421901, -0.1878540)	0.00127279
SLC25A31	NM_031291	Hs.149030	83447	221037_s_at	-0.441799	(-0.6412851, -0.1863694)	0.00131819
PTPN22	NM_012411	Hs.535276	26191	208011_at	-0.441185	(-0.6408359, -0.1856331)	0.00134125
IL12B	NM_002187	Hs.674	3593	207901_at	-0.440459	(-0.6403048, -0.1847633)	0.00136897
NUCKS	AW515443	Hs.213061	64710	222027_at	-0.440341	(-0.6402183, -0.1846218)	0.00137353
GNA15	NM_002068	Hs.73797	2769	205349_at	-0.439682	(-0.6397359, -0.1838324)	0.00139921
FTL	BG537190	Hs.558330	2512	212788_x_at	-0.438588	(-0.6389350, -0.1825232)	0.00144278
GPC5	AF339805	Hs.508364	2262	215653_at	-0.438063	(-0.6385496, -0.1818939)	0.00146416
HPSE	AF155510	Hs.44227	10855	219403_s_at	-0.436901	(-0.6376981, -0.1805046)	0.00151239
PPP2R5C	AW772123	Hs.368264	5527	214083_at	-0.434683	(-0.6360709, -0.1778548)	0.00160843
OAS3	NM_006187	Hs.528634	4940	218400_at	-0.433861	(-0.6354672, -0.1768735)	0.00164539
DDX58	NM_014314	Hs.190622	23586	218943_s_at	-0.433567	(-0.6352511, -0.1765224)	0.00165881
PPGB	NM_000308	Hs.517076	5476	200661_at	-0.432808	(-0.6346937, -0.1756175)	0.00169383
HPGD	U63296	Hs.77348	3248	211549_s_at	-0.431754	(-0.6339190, -0.1743608)	0.0017436
C1QA	NM_015991	Hs.9641	712	218232_at	-0.430663	(-0.6331164, -0.1730606)	0.00179649
BACE2	AF178532	Hs.529408	25825	217867_x_at	-0.422781	(-0.6273067, -0.1636966)	0.00222279
IRF7	NM_004030	Hs.166120	3665	208436_s_at	-0.421759	(-0.6265519, -0.1624860)	0.00228417
DICER1	AK001827	Hs.87889	23405	216260_at	-0.4195	(-0.6248818, -0.1598126)	0.0024252
LDHA	NM_005566	Hs.2795	3939	200650_s_at	-0.419429	(-0.6248297, -0.1597292)	0.00242973
MEF2C	NM_002397	Hs.444409	4208	207968_s_at	-0.418904	(-0.6244410, -0.1591081)	0.00246367
THBS4	NM_003248	Hs.211426	7060	204776_at	-0.416654	(-0.6227752, -0.1564501)	0.00261383
CG018	AL049786	Hs.161220	90634	214887_at	-0.41174	(-0.6191309, -0.1506586)	0.00297022
EGR4	NM_001965	Hs.3052	1961	207768_at	-0.410185	(-0.6179762, -0.1488303)	0.00309157
ARF6	AA243143	Hs.525330	382	214182_at	-0.407519	(-0.6159931, -0.1456977)	0.00330997
UBE2L6	NM_004223	Hs.425777	9246	201649_at	-0.407447	(-0.6159395, -0.1456131)	0.00331605
IFIH1	NM_022168	Hs.163173	64135	219209_at	-0.406759	(-0.6154275, -0.1448060)	0.00337464
FLJ20035	NM_017631	Hs.481141	55601	218986_s_at	-0.406602	(-0.6153110, -0.1446224)	0.0033881
DNAJC15	NM_013238	Hs.438830	29103	218435_at	-0.405253	(-0.6143064, -0.1430407)	0.00350607
NRAP	AF005213	Hs.268788	4892	207089_at	-0.405106	(-0.6141967, -0.1428681)	0.00351917
PARP12	NM_022750	Hs.12646	64761	218543_s_at	-0.404271	(-0.6135742, -0.1418894)	0.00359426
MYO1E	AK025072	Hs.370392	4643	215408_at	-0.403577	(-0.6130568, -0.1410767)	0.00365773
ZNF80	NM_007136	Hs.271079	7634	207272_at	-0.399799	(-0.6102375, -0.1366591)	0.00402076
RANBP2L1	AL136868	Hs.469630	84220	211324_s_at	-0.398024	(-0.6089108, -0.1345866)	0.00420204
C1QB	NM_000491	Hs.8986	713	202953_at	-0.39655	(-0.6078084, -0.1328679)	0.00435796
HERC6	NM_017912	Hs.529317	55008	219352_at	-0.394579	(-0.6063332, -0.1305723)	0.00457434
ST8SIA4	NM_005668	Hs.308628	7903	206925_at	-0.393395	(-0.6054463, -0.1291945)	0.00470881
C1orf48	AF255793	Hs.497692	25936	209483_s_at	-0.393266	(-0.6053491, -0.1290436)	0.00472375
KYNU	BC000879	Hs.470126	8942	210662_at	-0.392548	(-0.6048108, -0.1282086)	0.00480722
MEF2C	L08895	Hs.444409	4208	209199_s_at	-0.389362	(-0.6024209, -0.1245088)	0.00519327
MYH3	NM_002470	Hs.440895	4621	205940_at	-0.389213	(-0.6023087, -0.1243354)	0.00521202
IL10	NM_000572	Hs.193717	3586	207433_at	-0.388626	(-0.6018677, -0.1236542)	0.00528631
ARC	AF193421	Hs.40888	23237	210090_at	-0.388288	(-0.6016139, -0.1232624)	0.00532946
ANKRD2	NM_020349	Hs.73708	26287	221232_s_at	-0.385265	(-0.5993411, -0.1197604)	0.00572954
DLST /// DLSTP	S72422	Hs.480230	1743 /// 1744	215210_s_at	-0.382712	(-0.5974186, -0.1168076)	0.00608764
DNAJC12	NM_021800	Hs.260720	56521	218976_at	-0.382491	(-0.5972518, -0.1165518)	0.00611959
PLSCR1	AI825926	Hs.130759	5359	202446_s_at	-0.381073	(-0.5961828, -0.1149139)	0.00632776
MCL1	BF981280	Hs.532826	4170	214056_at	-0.379857	(-0.5952662, -0.1135115)	0.00651101
OAS2	NM_002535	Hs.414332	4939	206553_at	-0.379503	(-0.5949991, -0.1131033)	0.00656525
ISG20	NM_002201	Hs.459265	3669	204698_at	-0.378436	(-0.5941934, -0.1118727)	0.0067312
IFI44	NM_006417	Hs.82316	10561	214453_s_at	-0.377748	(-0.5936739, -0.1110801)	0.00684006
MAT2A	AW301861	Hs.516157	4144	213705_at	-0.377274	(-0.5933154, -0.1105335)	0.00691606
CXCL14	AF144103	Hs.483444	9547	218002_s_at	-0.376806	(-0.5929619, -0.1099947)	0.00699171
SOD2	AL050388	Hs.487046	6648	215078_at	-0.376469	(-0.5927072, -0.1096067)	0.00704664
ISG20	U88964	Hs.459265	3669	33304_at	-0.37592	(-0.5922922, -0.1089748)	0.00713693
LILRB4	U82979	Hs.67846	11006	210152_at	-0.375913	(-0.5922872, -0.1089672)	0.00713802
KLRC4	U96845	Hs.268510	8302	210690_at	-0.375215	(-0.5917594, -0.1081642)	0.00725428
PGC	NM_002630	Hs.1867	5225	205261_at	-0.375211	(-0.5917561, -0.1081592)	0.00725501
HBEGF	M60278	Hs.799	1839	38037_at	-0.374585	(-0.5912830, -0.1074400)	0.00736059
MYOT	NM_006790	Hs.84665	9499	219728_at	-0.374576	(-0.5912755, -0.1074285)	0.00736228
CA2	M36532	Hs.155097	760	209301_at	-0.374515	(-0.5912295, -0.1073585)	0.00737262
IFIT1	NM_001548	Hs.20315	3434	203153_at	-0.374209	(-0.5909980, -0.1070069)	0.00742482
ACVR1B	NM_020328	Hs.438918	91	208219_at	-0.373986	(-0.5908297, -0.1067511)	0.00746298
MYOZ2	BF939176	Hs.381047	51778	213782_s_at	-0.373893	(-0.5907588, -0.1066435)	0.00747911
SEC14L1	NM_003003	Hs.464184	6397	202083_s_at	-0.373684	(-0.5906006, -0.1064033)	0.00751518
CD163	NM_004244	Hs.504641	9332	203645_s_at	-0.372011	(-0.5893338, -0.1044818)	0.00780942
TEAD4	U63824	Hs.94865	7004	41037_at	-0.371716	(-0.5891106, -0.1041435)	0.00786227
MYF5	NM_005593	Hs.178023	4617	207424_at	-0.369888	(-0.5877250, -0.1020467)	0.0081971
TGFB1	BC000125	Hs.1103	7040	203085_s_at	-0.369578	(-0.5874902, -0.1016918)	0.00825501
CYFIP2	AL161999	Hs.519702	26999	215785_s_at	-0.369515	(-0.5874420, -0.1016189)	0.00826694
TFEC	NM_012252	Hs.125962	22797	206715_at	-0.369108	(-0.5871337, -0.1011531)	0.00834361
CCRL2	AF015524	Hs.458436	9034	211434_s_at	-0.368778	(-0.5868830, -0.1007746)	0.00840637
MS4A4A	NM_024021	Hs.325960	51338	219607_s_at	-0.367781	(-0.5861261, -0.0996323)	0.00859836
SFRP4	NM_003014	Hs.105700	6424	204051_s_at	-0.367529	(-0.5859354, -0.0993448)	0.00864729
PIGA	AL079289	Hs.137154	5277	215969_at	-0.367477	(-0.58589526, -0.09928428)	0.00865762
IFI27	NM_005532	Hs.532634	3429	202411_at	-0.366623	(-0.58524671, -0.09830693)	0.00882601
SAMD9	NM_017654	Hs.65641	54809	219691_at	-0.366564	(-0.58520192, -0.09823947)	0.00883774
SP110	AA969194	Hs.145150	3431	209761_s_at	-0.365393	(-0.58431237, -0.09690056)	0.00907344
MBD2	AI827820	Hs.25674	8932	214396_s_at	-0.364873	(-0.58391726, -0.09630643)	0.00917982
ISGF3G	NM_006084	Hs.1706	10379	203882_at	-0.364598	(-0.58370770, -0.09599145)	0.00923666
MYOZ2	NM_016599	Hs.381047	51778	207148_x_at	-0.364468	(-0.58360902, -0.09584317)	0.00926353
MSR1	AI299239	Hs.446291	4481	214770_at	-0.364212	(-0.58341493, -0.09555157)	0.00931657
IFIH1	AL080107	Hs.163173	64135	216020_at	-0.364	(-0.58325329, -0.09530879)	0.00936094
SFRP4	NM_003014	Hs.105700	6424	204052_s_at	-0.363783	(-0.58308798, -0.09506055)	0.0094065
CYBB	S67289	Hs.292356	1536	217431_x_at	-0.363609	(-0.58295618, -0.09486268)	0.00944296
PRDM1	AL022067	Hs.436023	639	217192_s_at	-0.363553	(-0.58291339, -0.09479845)	0.00945482
RGS1	NM_002922	Hs.75256	5996	202988_s_at	-0.363044	(-0.5825263, -0.0942176)	0.00956269
CD58	D28586	Hs.34341	965	216322_at	-0.363033	(-0.58251782, -0.09420485)	0.00956507
CCR1	AI421071	Hs.301921	1230	205099_s_at	-0.362126	(-0.58182722, -0.09316936)	0.00976014
CD14	NM_000591	Hs.163867	929	201743_at	-0.360973	(-0.58094949, -0.09185481)	0.0100129
CD163	Z22969	Hs.504641	9332	215049_x_at	-0.360593	(-0.5806596, -0.0914210)	0.0100976
CKM	NM_001824	Hs.334347	1158	204810_s_at	-0.360335	(-0.58046330, -0.09112739)	0.0101552
REC8L1	NM_005132	Hs.419259	9985	218599_at	-0.360037	(-0.58023619, -0.09078777)	0.0102223
POSTN	D13665	Hs.136348	10631	210809_s_at	-0.358055	(-0.57872511, -0.08853102)	0.0106781
IFITM1	NM_003641	Hs.458414	8519	201601_x_at	-0.357948	(-0.57864313, -0.08840873)	0.0107033
FLJ11000	NM_018295	Hs.567288	55281	218999_at	-0.357436	(-0.5782522, -0.0878258)	0.0108242
MRC1 /// MRC1L1	NM_002438	Hs.75182	414308 /// 4360	204438_at	-0.357337	(-0.5781769, -0.0877135)	0.0108476
SLC16A7	NM_004731	Hs.439643	9194	207057_at	-0.356835	(-0.57779395, -0.08714287)	0.0109674
EEF1A2	NM_001958	Hs.433839	1917	204540_at	-0.356525	(-0.57755713, -0.08679013)	0.011042
TRDN	AW969675	Hs.144744	10345	222287_at	-0.356157	(-0.57727607, -0.08637166)	0.011131
COMMD1	AK025191	Hs.468702	150684	216764_at	-0.356155	(-0.57727493, -0.08636996)	0.0111314
SLCO1B3	NM_019844	Hs.504966	28234	206354_at	-0.353828	(-0.57549674, -0.08372637)	0.0117091
MYOZ2	AY013295	Hs.381047	51778	211476_at	-0.353641	(-0.57535376, -0.08351412)	0.0117567
RFX3	NM_002919	Hs.136829	5991	207234_at	-0.353545	(-0.57528001, -0.08340463)	0.0117812
C14orf161	NM_024764	Hs.131755	79820	220293_at	-0.352285	(-0.5743165, -0.0819756)	0.0121062
ACTN2	H16245	Hs.498178	88	203862_s_at	-0.351779	(-0.57392963, -0.08140232)	0.0122388
TMSB10	NM_021103	Hs.446574	9168	217733_s_at	-0.351703	(-0.57387103, -0.08131552)	0.012259
CHRNA1	NM_000079	Hs.434419	1134	206633_at	-0.351333	(-0.57358768, -0.08089591)	0.012357
CASQ2	NM_001232	Hs.57975	845	207317_s_at	-0.349783	(-0.57240091, -0.07914035)	0.0127747
SP100	U36501	Hs.369056	6672	210218_s_at	-0.349104	(-0.57188084, -0.07837199)	0.0129614
LYZ /// LILRB1	AV711904	Hs.524579	10859 /// 4069	213975_s_at	-0.34905	(-0.57183958, -0.07831105)	0.0129763
MGAT4A	NM_012214	Hs.177576	11320	219797_at	-0.348628	(-0.57151596, -0.07783326)	0.0130937
CD86	L25259	Hs.171182	942	210895_s_at	-0.348617	(-0.57150735, -0.07782055)	0.0130968
C10orf10	AL136653	Hs.93675	11067	209183_s_at	-0.348439	(-0.5713711, -0.0776195)	0.0131465
SECTM1	BF939675	Hs.558009	6398	213716_s_at	-0.347864	(-0.57093000, -0.07696871)	0.0133086
LGMN	D55696	Hs.18069	5641	201212_at	-0.347862	(-0.5709290, -0.0769672)	0.0133089
IFITM1	AA749101	Hs.458414	8519	214022_s_at	-0.347835	(-0.57090776, -0.07693591)	0.0133168
BID	BC005884	Hs.474150	637	211725_s_at	-0.347644	(-0.57076142, -0.07672012)	0.0133709
CCL18	Y13710	Hs.143961	6362	32128_at	-0.347577	(-0.57071029, -0.07664474)	0.0133899
NEB	R78299	Hs.555882	4703	215368_at	-0.346913	(-0.57020070, -0.07589371)	0.0135801
DKK2	NM_014421	Hs.211869	27123	219908_at	-0.346888	(-0.57018144, -0.07586533)	0.0135873
TLR4	NM_003266	Hs.174312	7099	221060_s_at	-0.34651	(-0.56989160, -0.07543844)	0.0136966
GJA4	M96789	Hs.296310	2701	40687_at	-0.346429	(-0.5698296, -0.0753471)	0.01372
RHEB	BF593727	Hs.558379	6009	213409_s_at	-0.346233	(-0.56967902, -0.07512545)	0.0137771
APOB48R	NM_018690	Hs.200333	55911	220023_at	-0.346204	(-0.56965696, -0.07509297)	0.0137855
BIRC4BP	NM_017523	Hs.441975	54739	206133_at	-0.34611	(-0.56958418, -0.07498584)	0.0138132
ELF3	U73844	Hs.67928	1999	210827_s_at	-0.345851	(-0.5693859, -0.0746941)	0.0138889
CHIT1	NM_003465	Hs.201688	1118	208168_s_at	-0.345292	(-0.56895632, -0.07406212)	0.014054
THBD	NM_000361	Hs.2030	7056	203888_at	-0.344921	(-0.56867206, -0.07364419)	0.0141642
S100P	NM_005980	Hs.2962	6286	204351_at	-0.344665	(-0.5684747, -0.0733542)	0.014241
LY96	NM_015364	Hs.69328	23643	206584_at	-0.344207	(-0.56812313, -0.07283761)	0.0143789
MICAL2	BE965029	Hs.501928	9645	212472_at	-0.343566	(-0.56763081, -0.07211478)	0.0145738
OASL	AF063612	Hs.118633	8638	210797_s_at	-0.343508	(-0.56758634, -0.07204952)	0.0145915
IFITM3	BF338947	Hs.374650	10410	212203_x_at	-0.343413	(-0.56751292, -0.07194177)	0.0146208
KYNU	BC000879	Hs.470126	8942	210663_s_at	-0.34297	(-0.5671729, -0.0714429)	0.0147571
MMP3	NM_002422	Hs.375129	4314	205828_at	-0.342782	(-0.56702795, -0.07123036)	0.0148155
THBD	NM_000361	Hs.2030	7056	203887_s_at	-0.342574	(-0.56686793, -0.07099572)	0.0148802
FLJ10260	NM_018042	Hs.105859	55106	219885_at	-0.342519	(-0.56682578, -0.07093393)	0.0148973
TYROBP	NM_003332	Hs.515369	7305	204122_at	-0.3419	(-0.56634980, -0.07023641)	0.0150913
CPS1	W80357	Hs.149252	1373	217564_s_at	-0.341686	(-0.56618514, -0.06999522)	0.0151589
MBD5	NM_018328	Hs.458312	55777	220195_at	-0.34127	(-0.56586487, -0.06952626)	0.0152911
IRF8	AI073984	Hs.137427	3394	204057_at	-0.341004	(-0.56566039, -0.06922696)	0.015376
HIST1H2BL	NM_003519	Hs.137594	8340	207611_at	-0.340793	(-0.56549831, -0.06898978)	0.0154436
SN	NM_023068	Hs.31869	6614	219519_s_at	-0.340781	(-0.56548859, -0.06897556)	0.0154476
C2orf3	BC000853	Hs.303808	6936	210175_at	-0.340661	(-0.56539631, -0.06884056)	0.0154862
INHBA	NM_002192	Hs.28792	3624	204926_at	-0.339421	(-0.5644416, -0.0674449)	0.0158902
DTNA	NM_001392	Hs.58919	1837	205741_s_at	-0.339313	(-0.56435851, -0.06732349)	0.0159258
IFI44L	NM_006820	Hs.389724	10964	204439_at	-0.33887	(-0.56401759, -0.06682564)	0.0160724
ADAMDEC1	NM_014479	Hs.521459	27299	206134_at	-0.338776	(-0.56394484, -0.06671942)	0.0161038
ATP12A	NM_001676	Hs.147111	479	207367_at	-0.33872	(-0.56390176, -0.06665654)	0.0161224
LAG3	NM_002286	Hs.409523	3902	206486_at	-0.338074	(-0.56340440, -0.06593079)	0.0163389
EPHB2	D31661	Hs.523329	2048	211165_x_at	-0.337846	(-0.5632284, -0.0656741)	0.0164161
FAP	U76833	Hs.516493	2191	209955_s_at	-0.337378	(-0.56286789, -0.06514851)	0.0165751
C9orf13	NM_024500	Hs.561912	79987	219552_at	-0.336708	(-0.5623513, -0.0643959)	0.0168052
PSME2	NM_002818	Hs.512410	5721	201762_s_at	-0.336616	(-0.56228011, -0.06429216)	0.0168371
APOE	NM_000041	Hs.515465	348	203382_s_at	-0.335498	(-0.56141736, -0.06303655)	0.0172278
IL8	AF043337	Hs.624	3576	211506_s_at	-0.335458	(-0.56138684, -0.06299216)	0.0172418
CD3G	NM_000073	Hs.2259	917	206804_at	-0.335409	(-0.56134924, -0.06293748)	0.017259
UCP2	U94592	Hs.80658	7351	208997_s_at	-0.335282	(-0.56125068, -0.06279414)	0.0173041
UGT1A10 /// UGT1A8 /// UGT1A7 /// UGT1A6 /// UGT1A5 /// UGT1A9 /// UGT1A4 /// UGT1A1 /// UGT1A3	AV691323	Hs.554822	54575 /// 54576 /// 54577 /// 54578 /// 54579 /// 54600 /// 54657 /// 54658 /// 54659	215125_s_at	-0.335107	(-0.5611157, -0.0625979)	0.0173662
KBTBD10	AI126808	Hs.50550	10324	219106_s_at	-0.334737	(-0.56083027, -0.06218301)	0.0174979
MYH6 /// MYH7	NM_000257	Hs.929	4624 /// 4625	204737_s_at	-0.333868	(-0.56015951, -0.06120872)	0.0178108
HBEGF	NM_001945	Hs.799	1839	203821_at	-0.333596	(-0.55994890, -0.06090302)	0.01791
NFKBIA	NM_020529	Hs.81328	4792	201502_s_at	-0.332241	(-0.55890194, -0.05938466)	0.0184098
SDS	NM_006843	Hs.439023	10993	205695_at	-0.332118	(-0.55880734, -0.05924759)	0.0184556
EBI2	NM_004951	Hs.508545	1880	205419_at	-0.332056	(-0.55875940, -0.05917812)	0.0184788
AHI1	NM_017651	Hs.386684	54806	220842_at	-0.331897	(-0.55863602, -0.05899939)	0.0185386
NDUFA6	BC002772	Hs.274416	4700	202001_s_at	-0.331831	(-0.55858565, -0.05892642)	0.0185631
ARTS-1	D16217	Hs.436186	51752	209701_at	-0.33147	(-0.5583065, -0.0585221)	0.0186992
MYF6	NM_002469	Hs.35937	4618	206372_at	-0.33107	(-0.55799705, -0.05807421)	0.0188511
MX2	NM_002463	Hs.926	4600	204994_at	-0.331053	(-0.5579839, -0.0580552)	0.0188575
GNAT3	AC004862	Hs.335049	346562	216590_at	-0.330748	(-0.55774798, -0.05771381)	0.018974
EPB41L1	AA573523	Hs.437422	2036	222066_at	-0.330668	(-0.55768558, -0.05762354)	0.0190049
HPGD	NM_000860	Hs.77348	3248	203913_s_at	-0.330458	(-0.55752305, -0.05738845)	0.0190856
PDCD2	AA764988	Hs.367900	5134	213585_s_at	-0.330101	(-0.55724729, -0.05698971)	0.0192232
APOE	AI358867	Hs.515465	348	212884_x_at	-0.329477	(-0.55676402, -0.05629131)	0.0194662
IFI30	NM_006332	Hs.14623	10437	201422_at	-0.329207	(-0.55655497, -0.05598936)	0.0195721
ATP6V0E	AV717561	Hs.484188	8992	214244_s_at	-0.329096	(-0.55646930, -0.05586563)	0.0196157
MB	NM_005368	Hs.517586	4151	204179_at	-0.328786	(-0.55622901, -0.05551871)	0.0197382
PAWR	BF732462	Hs.406074	5074	214090_at	-0.328652	(-0.55612530, -0.05536901)	0.0197913
BCMO1	NM_017429	Hs.212172	53630	220087_at	-0.328324	(-0.55587129, -0.05500246)	0.0199218
FKBP1B	NM_004116	Hs.306834	2281	206857_s_at	-0.328134	(-0.5557245, -0.0547907)	0.0199975
MEF2C	AL536517	Hs.444409	4208	209200_at	-0.328107	(-0.55570325, -0.05476004)	0.0200085
CSRP3	NM_003476	Hs.83577	8048	205553_s_at	-0.328092	(-0.55569193, -0.05474372)	0.0200144
ALB	M12523	Hs.418167	213	214842_s_at	-0.328067	(-0.55567225, -0.05471533)	0.0200245
RS1	AL049684	Hs.567248	6247	216937_s_at	-0.328002	(-0.55562181, -0.05464257)	0.0200506
PLEK	AI433595	Hs.468840	5341	203470_s_at	-0.327979	(-0.55560399, -0.05461689)	0.0200599
EIF5B	AB018284	Hs.158688	9669	201026_at	-0.327628	(-0.5553322, -0.0542250)	0.0202011
ABL2	NM_007314	Hs.159472	27	206411_s_at	-0.327475	(-0.55521349, -0.05405385)	0.020263
NP	NM_000270	Hs.75514	4860	201695_s_at	-0.327272	(-0.55505657, -0.05382768)	0.0203451
APOC1	NM_001645	Hs.110675	341	204416_x_at	-0.327264	(-0.55505029, -0.05381865)	0.0203484
ITGB8	NM_002214	Hs.547130	3696	205816_at	-0.327124	(-0.55494207, -0.05366269)	0.0204052
HIST1H4K /// HIST1H4J	NM_021968	Hs.278483	8362 /// 8363	208580_x_at	-0.327072	(-0.55490157, -0.05360435)	0.0204265
TEAD4	NM_003213	Hs.94865	7004	204281_at	-0.327061	(-0.55489334, -0.05359249)	0.0204309
PRG1	J03223	Hs.1908	5552	201858_s_at	-0.326221	(-0.55424179, -0.05265422)	0.0207759
GCG	NM_002054	Hs.516494	2641	206422_at	-0.325961	(-0.55404006, -0.05236389)	0.0208837
IGSF6	NM_005849	Hs.530902	10261	206420_at	-0.325939	(-0.55402335, -0.05233984)	0.0208926
TAP2	NM_000544	Hs.502	6891	204769_s_at	-0.3255	(-0.5536831, -0.0518504)	0.0210755
FYB	AF198052	Hs.370503	2533	211795_s_at	-0.325423	(-0.55362276, -0.05176359)	0.0211081
MYL2	AF020768	Hs.75535	4633	209742_s_at	-0.325024	(-0.55331371, -0.05131926)	0.0212756
BATF	NM_006399	Hs.509964	10538	205965_at	-0.325007	(-0.55330064, -0.05130047)	0.0212827
HRMT1L4	NM_019854	Hs.504530	56341	207772_s_at	-0.325004	(-0.55329825, -0.05129703)	0.021284
PSMB8	U17496	Hs.180062	5696	209040_s_at	-0.324825	(-0.55315951, -0.05109762)	0.0213595
TUFT1	NM_020127	Hs.489922	7286	205807_s_at	-0.324482	(-0.55289321, -0.05071498)	0.0215052
MYO1E	AK025072	Hs.370392	4643	215405_at	-0.324116	(-0.55260895, -0.05030672)	0.0216616
SHOX2	NM_006884	Hs.55967	6474	208443_x_at	-0.324054	(-0.55256095, -0.05023779)	0.021688
PLSCR1	NM_021105	Hs.130759	5359	202430_s_at	-0.324039	(-0.55254937, -0.05022116)	0.0216944
PTGES	AF010316	Hs.146688	9536	210367_s_at	-0.32381	(-0.55237170, -0.04996608)	0.0217928
HCFC2	NM_013320	Hs.506558	29915	219484_at	-0.323795	(-0.55235989, -0.04994912)	0.0217993
HRASLS	NM_020386	Hs.36761	57110	219984_s_at	-0.323236	(-0.55192563, -0.04932595)	0.0220412
PHF7	AI217472	Hs.372719	51533	221930_at	-0.323234	(-0.55192448, -0.04932431)	0.0220419
SWAP70	BC000134	Hs.153026	23075	210369_at	-0.322576	(-0.55141357, -0.04859165)	0.0223293
ADM	NM_001124	Hs.441047	133	202912_at	-0.322108	(-0.55104997, -0.04807056)	0.0225357
TPM3	X04201	Hs.146070	7170	214365_at	-0.321862	(-0.55085888, -0.04779681)	0.0226448
ICOS	AB023135	Hs.56247	29851	210439_at	-0.321816	(-0.55082279, -0.04774512)	0.0226655
FOLR2	NM_000803	Hs.433159	2350	204829_s_at	-0.321778	(-0.55079351, -0.04770318)	0.0226822
SAP30	AW589975	Hs.413835	8819	213963_s_at	-0.32175	(-0.55077152, -0.04767169)	0.0226948
SLCO2B1	NM_007256	Hs.7884	11309	203473_at	-0.321472	(-0.55055559, -0.04736249)	0.0228188
SYN3	NM_003490	Hs.555898	8224	206322_at	-0.321324	(-0.55044052, -0.04719775)	0.0228852
NINJ2	NM_016533	Hs.504422	4815	219594_at	-0.320527	(-0.54982098, -0.04631127)	0.0232449
ENG	NM_000118	Hs.76753	2022	201809_s_at	-0.320251	(-0.54960588, -0.04600369)	0.0233709
SP100	AF056322	Hs.369056	6672	210985_s_at	-0.320167	(-0.54954102, -0.04591096)	0.023409
IFITM2	NM_006435	Hs.174195	10581	201315_x_at	-0.320001	(-0.54941142, -0.04572569)	0.0234853
STK17B	NM_004226	Hs.88297	9262	205214_at	-0.319953	(-0.54937467, -0.04567316)	0.0235069
DUSP2	NM_004418	Hs.1183	1844	204794_at	-0.319935	(-0.54936035, -0.04565269)	0.0235154
GLRX	NM_002064	Hs.28988	2745	206662_at	-0.319925	(-0.54935224, -0.04564111)	0.0235202
TCF1	X71347	Hs.567251	6927	216930_at	-0.319633	(-0.54912535, -0.04531688)	0.0236543
CXCR4	AJ224869	Hs.421986	7852	217028_at	-0.319031	(-0.54865728, -0.04464833)	0.0239331
ACTN2	NM_001103	Hs.498178	88	203863_at	-0.318933	(-0.54858093, -0.04453932)	0.0239788
CACNB2	NM_000724	Hs.59093	783	207776_s_at	-0.318864	(-0.54852681, -0.04446207)	0.0240113
NNMT	NM_006169	Hs.503911	4837	202238_s_at	-0.318848	(-0.54851478, -0.04444489)	0.0240185
HIF1A	NM_001530	Hs.509554	3091	200989_at	-0.31846	(-0.54821276, -0.04401385)	0.0242003
FYB	AF198052	Hs.370503	2533	211794_at	-0.318202	(-0.54801183, -0.04372719)	0.0243219
TAS2R13	NM_023920	Hs.533757	50838	221395_at	-0.318138	(-0.54796187, -0.04365592)	0.0243522
GAS7	BC001152	Hs.462214	8522	210872_x_at	-0.318127	(-0.54795383, -0.04364445)	0.0243571
NR4A3	X89894	Hs.279522	8013	216979_at	-0.318052	(-0.54789522, -0.04356085)	0.0243927
TNFAIP6	NM_007115	Hs.437322	7130	206026_s_at	-0.317761	(-0.54766870, -0.04323784)	0.0245307
ACTA1	NM_001100	Hs.1288	58	203872_at	-0.31762	(-0.54755851, -0.04308074)	0.024598
ANXA2P3	M62895	Hs.448622	305	211241_at	-0.317391	(-0.54738041, -0.04282688)	0.0247072
CR1	AI432713	Hs.334019	1378	217552_x_at	-0.3171	(-0.54715336, -0.04250335)	0.024847
RBMS2	D28483	Hs.505729	5939	34187_at	-0.317081	(-0.54713907, -0.04248299)	0.0248558
UGT1A10 /// UGT1A8 /// UGT1A7 /// UGT1A6 /// UGT1A5 /// UGT1A9 /// UGT1A4 /// UGT1A1 /// UGT1A3	NM_000463	Hs.554822	54575 /// 54576 /// 54577 /// 54578 /// 54579 /// 54600 /// 54657 /// 54658 /// 54659	207126_x_at	-0.316816	(-0.54693258, -0.04218884)	0.0249835
RASAL2	AB007970	Hs.555904	9462	217201_at	-0.31635	(-0.54656938, -0.04167168)	0.0252094
EGR4	NM_001965	Hs.3052	1961	207767_s_at	-0.316069	(-0.54635074, -0.04136049)	0.0253462
TGIF	NM_003244	Hs.373550	7050	203313_s_at	-0.31603	(-0.54631964, -0.04131624)	0.0253657
MYBPH	NM_004997	Hs.927	4608	206304_at	-0.315693	(-0.54605738, -0.04094311)	0.0255306
CTSS	NM_004079	Hs.181301	1520	202901_x_at	-0.315539	(-0.54593722, -0.04077221)	0.0256065
SNFT	NM_018664	Hs.62919	55509	220358_at	-0.315369	(-0.54580491, -0.04058404)	0.0256903
GAS7	BE439987	Hs.462214	8522	202191_s_at	-0.315052	(-0.54555788, -0.04023284)	0.0258472
RPL38	AW303136	Hs.380953	6169	221943_x_at	-0.314595	(-0.54520144, -0.03972631)	0.0260751
UCP2	U94592	Hs.80658	7351	208998_at	-0.31456	(-0.54517381, -0.03968706)	0.0260928
MGC17330	BE042976	Hs.26670	113791	221756_at	-0.314458	(-0.54509420, -0.03957396)	0.026144
GPR44	NM_004778	Hs.299567	11251	206361_at	-0.314343	(-0.54500474, -0.03944689)	0.0262015
GPR4	NM_005282	Hs.17170	2828	206236_at	-0.314319	(-0.54498607, -0.03942037)	0.0262136
CYP7B1	NM_004820	Hs.491869	9420	207386_at	-0.314242	(-0.54492602, -0.03933509)	0.0262523
CD7	AI829961	Hs.36972	924	214049_x_at	-0.314081	(-0.54480009, -0.03915626)	0.0263336
MYL1	M20643	Hs.187338	4632	209888_s_at	-0.313971	(-0.54471459, -0.03903486)	0.026389
BCL2L11	AA629050	Hs.469658	10018	222343_at	-0.313743	(-0.54453669, -0.03878234)	0.0265044
PLXNC1	AF035307	Hs.554795	10154	213241_at	-0.313408	(-0.54427485, -0.03841075)	0.0266751
ATOX1	NM_004045	Hs.125213	475	203454_s_at	-0.313335	(-0.54421843, -0.03833071)	0.026712
GLRA3	NM_006529	Hs.413099	8001	207928_s_at	-0.313321	(-0.54420718, -0.03831475)	0.0267193
AIF1	AF299327	Hs.76364	199	213095_x_at	-0.312526	(-0.54358689, -0.03743513)	0.0271277
SLN	NM_003063	Hs.334629	6588	205374_at	-0.312113	(-0.54326397, -0.03697753)	0.0273423
FLJ32440	AK022094	Hs.388297	286053	215475_at	-0.312058	(-0.54322085, -0.03691644)	0.0273711
KRT20	AI732381	Hs.84905	54474	213953_at	-0.311557	(-0.54282969, -0.03636244)	0.0276331
CTSS	NM_004079	Hs.181301	1520	202902_s_at	-0.311401	(-0.54270843, -0.03619076)	0.0277147
ADAMTS3	AB002364	Hs.27916	9508	214913_at	-0.311324	(-0.54264772, -0.03610483)	0.0277557
FABP7	NM_001446	Hs.26770	2173	205030_at	-0.311274	(-0.54260873, -0.03604964)	0.027782
SLC31A2	NM_001860	Hs.24030	1318	204204_at	-0.311237	(-0.54257976, -0.03600863)	0.0278016
MOXD1	AY007239	Hs.6909	26002	209708_at	-0.310598	(-0.54208015, -0.03530175)	0.0281408
TREM2	NM_018965	Hs.435295	54209	219725_at	-0.310354	(-0.54188954, -0.03503218)	0.0282711
FLJ22833	AU157541	Hs.118183	64859	219334_s_at	-0.310164	(-0.54174106, -0.03482226)	0.028373
TNFAIP3	AI738896	Hs.211600	7128	202643_s_at	-0.309987	(-0.54160279, -0.03462681)	0.0284681
CENTB2	D26069	Hs.478746	23527	212477_at	-0.309729	(-0.54140163, -0.03434254)	0.0286069
APOBEC1	NM_001644	Hs.560	339	207158_at	-0.309615	(-0.5413125, -0.0342166)	0.0286686
FABP7	NM_001446	Hs.26770	2173	205029_s_at	-0.309594	(-0.54129547, -0.03419255)	0.0286804
EEF1D	AI613383	Hs.333388	1936	214395_x_at	-0.309493	(-0.54121678, -0.03408138)	0.0287349
KIAA0701	AL136821	Hs.387336	23074	213118_at	-0.309254	(-0.54102948, -0.03381684)	0.0288651
MLC1SA	NM_002475	Hs.524500	140465	204173_at	-0.309246	(-0.54102336, -0.03380818)	0.0288694
ACTC	NM_005159	Hs.118127	70	205132_at	-0.309166	(-0.54096097, -0.03372008)	0.0289129
RSN	NM_002956	Hs.524809	6249	201975_at	-0.309163	(-0.54095873, -0.03371692)	0.0289145
MMP9	NM_004994	Hs.297413	4318	203936_s_at	-0.309059	(-0.54087707, -0.03360162)	0.0289715
RYR1	NM_000540	Hs.466664	6261	205485_at	-0.30905	(-0.54087028, -0.03359202)	0.0289762
STK17A	NM_004760	Hs.268887	9263	202695_s_at	-0.30904	(-0.54086260, -0.03358119)	0.0289816
AP1S2	NM_003916	Hs.121592	8905	203300_x_at	-0.308644	(-0.54055302, -0.03314419)	0.0291985
ARPC1B	NM_005720	Hs.489284	10095	201954_at	-0.308065	(-0.54009940, -0.03250422)	0.0295188
FTL	BG538564	Hs.558330	2512	213187_x_at	-0.30804	(-0.54008031, -0.03247729)	0.0295324
MCL1	AI275690	Hs.532826	4170	200797_s_at	-0.308034	(-0.5400754, -0.0324704)	0.0295358
CCL8	AI984980	Hs.271387	6355	214038_at	-0.307537	(-0.53968644, -0.03192197)	0.0298129
MYBPC2	NM_004533	Hs.85937	4606	206394_at	-0.307483	(-0.5396441, -0.0318623)	0.0298431
SLC16A7	AF049608	Hs.439643	9194	210807_s_at	-0.307475	(-0.53963749, -0.03185297)	0.0298479
RARRES3	NM_004585	Hs.17466	5920	204070_at	-0.307372	(-0.53955708, -0.03173965)	0.0299055
SENP5	AW008921	Hs.533124	205564	222110_at	-0.307231	(-0.53944668, -0.03158408)	0.0299847
ANGPTL3	NM_014495	Hs.209153	27329	219803_at	-0.307146	(-0.53938006, -0.03149021)	0.0300325
PRO0149	AW503390	Hs.221497	29035	217682_at	-0.307119	(-0.53935913, -0.03146073)	0.0300476
ATP6V0E	NM_003945	Hs.484188	8992	201171_at	-0.306994	(-0.53926127, -0.03132287)	0.0301181
RGC32	NM_014059	Hs.507866	28984	218723_s_at	-0.306838	(-0.53913943, -0.03115125)	0.030206
PDE4DIP	AB042557	Hs.487925	9659	210305_at	-0.306716	(-0.53904379, -0.03101656)	0.0302751
HIST1H2BM	NM_003521	Hs.182432	8342	208515_at	-0.30631	(-0.53872529, -0.03056814)	0.0305064
FDX1	NM_004109	Hs.744	2230	203646_at	-0.306244	(-0.53867383, -0.03049571)	0.0305439
HK2	AI761561	Hs.406266	3099	202934_at	-0.306126	(-0.53858126, -0.03036543)	0.0306114
CLDN4	NM_001305	Hs.520942	1364	201428_at	-0.30611	(-0.53856899, -0.03034817)	0.0306204
SLC15A3	NM_016582	Hs.237856	51296	219593_at	-0.305736	(-0.53827611, -0.02993609)	0.0308349
MPP6	NM_016447	Hs.533355	51678	205429_s_at	-0.30567	(-0.53822418, -0.02986304)	0.030873
FCGR2A	NM_021642	Hs.352642	2212	203561_at	-0.305627	(-0.53819042, -0.02981556)	0.0308979
SLC13A1	AF260824	Hs.489849	6561	220502_s_at	-0.305464	(-0.53806305, -0.02963642)	0.0309917
THY1	AL558479	Hs.134643	7070	208850_s_at	-0.305457	(-0.53805729, -0.02962832)	0.030996
HRC	NM_002152	Hs.436885	3270	207066_at	-0.305449	(-0.53805109, -0.02961961)	0.0310005
P8	AF135266	Hs.513463	26471	209230_s_at	-0.305423	(-0.5380307, -0.0295909)	0.0310156
HOP	AB059408	Hs.121443	84525	211597_s_at	-0.305408	(-0.53801903, -0.02957453)	0.0310242
MSX1	NM_002448	Hs.424414	4487	205932_s_at	-0.305233	(-0.53788203, -0.02938191)	0.0311254
CTBP1	BF984434	Hs.208597	1487	213979_s_at	-0.305207	(-0.5378615, -0.0293530)	0.0311406
EVI2A	NM_014210	Hs.553491	2123	204774_at	-0.305193	(-0.53785049, -0.02933756)	0.0311488
BCL2A1	NM_004049	Hs.227817	597	205681_at	-0.305184	(-0.53784306, -0.02932711)	0.0311543
STOM	M81635	Hs.253903	2040	201062_at	-0.305115	(-0.53778962, -0.02925199)	0.0311939
HMOX1	NM_002133	Hs.517581	3162	203665_at	-0.305055	(-0.53774222, -0.02918536)	0.031229
PARD6B	AL031680	Hs.391828	84612	214827_at	-0.305047	(-0.53773567, -0.02917616)	0.0312339
HPGD	J05594	Hs.77348	3248	211548_s_at	-0.30495	(-0.53766023, -0.02907012)	0.0312899
PMAIP1	NM_021127	Hs.96	5366	204285_s_at	-0.304795	(-0.53753808, -0.02889847)	0.0313808
DLGAP4	NM_014902	Hs.249600	22839	202570_s_at	-0.30421	(-0.53707987, -0.02825481)	0.0317236
FYN	AV661514	Hs.390567	2534	217697_at	-0.304133	(-0.53701983, -0.02817049)	0.0317688
RGS1	S59049	Hs.75256	5996	216834_at	-0.304049	(-0.53695390, -0.02807792)	0.0318184
SH2D1A	AF072930	Hs.349094	4068	210116_at	-0.303638	(-0.53663171, -0.02762567)	0.0320619
MYD88	U70451	Hs.82116	4615	209124_at	-0.303614	(-0.53661215, -0.02759822)	0.0320767
ACHE	NM_015831	Hs.154495	43	205378_s_at	-0.303583	(-0.53658813, -0.02756452)	0.0320949
FTHP1	J04755	Hs.453583	2509	211628_x_at	-0.303509	(-0.53653023, -0.02748326)	0.0321389
CHI3L1	M80927	Hs.382202	1116	209395_at	-0.303333	(-0.53639209, -0.02728945)	0.0322439
MICAL2	BE965029	Hs.501928	9645	212473_s_at	-0.303302	(-0.53636798, -0.02725562)	0.0322623
RIF1	AL080129	Hs.552455	55183	214872_at	-0.302283	(-0.53556785, -0.02613381)	0.0328763
CDKN2A	NM_000077	Hs.512599	1029	207039_at	-0.302183	(-0.53548921, -0.02602363)	0.0329372
PROS1	NM_000313	Hs.64016	5627	207808_s_at	-0.302152	(-0.53546558, -0.02599052)	0.0329555
ZFPM2	NM_012082	Hs.431009	23414	219778_at	-0.302006	(-0.53535086, -0.02582980)	0.0330445
PRG1	NM_002727	Hs.1908	5552	201859_at	-0.301441	(-0.5349075, -0.0252090)	0.0333901
CSF2RA	NM_006140	Hs.520937	1438	207085_x_at	-0.301244	(-0.53475262, -0.02499215)	0.0335116
PLEKHB2	NM_017958	Hs.469944	55041	201411_s_at	-0.301204	(-0.53472120, -0.02494817)	0.0335363
GK	AI830490	Hs.1466	2710	214681_at	-0.301179	(-0.53470118, -0.02492015)	0.033552
HSD17B4	NM_000414	Hs.406861	3295	201413_at	-0.301167	(-0.53469166, -0.02490683)	0.0335595
MYH7	AI292276	Hs.929	4625	216265_x_at	-0.300886	(-0.53447150, -0.02459876)	0.0337329
NFKBIE	NM_004556	Hs.458276	4794	203927_at	-0.300836	(-0.53443206, -0.02454359)	0.0337641
TNNC1	AF020769	Hs.118845	7134	209904_at	-0.300558	(-0.53421386, -0.02423839)	0.0339368
CXCR4	AF348491	Hs.421986	7852	211919_s_at	-0.300538	(-0.53419779, -0.02421591)	0.0339496
LIPA	NM_000235	Hs.127445	3988	201847_at	-0.300399	(-0.53408878, -0.02406347)	0.0340361
SLC6A6	NM_003043	Hs.529488	6533	205920_at	-0.300002	(-0.53377694, -0.02362753)	0.0342848
TGFBI	NM_000358	Hs.369397	7045	201506_at	-0.299921	(-0.53371323, -0.02353849)	0.0343358
HTR2B	NM_000867	Hs.421649	3357	206638_at	-0.299657	(-0.53350529, -0.02324793)	0.0345026
CALCRL	U17473	Hs.470882	10203	210815_s_at	-0.29938	(-0.53328810, -0.02294454)	0.0346775
FCER1G	NM_004106	Hs.433300	2207	204232_at	-0.299182	(-0.5331325, -0.0227272)	0.0348033
DUSP22	NM_020185	Hs.29106	56940	218845_at	-0.298982	(-0.53297518, -0.02250758)	0.0349308
DLK1	U15979	Hs.533717	8788	209560_s_at	-0.298458	(-0.53256331, -0.02193276)	0.0352663
RAG2	AW058148	Hs.159376	5897	215117_at	-0.298274	(-0.53241871, -0.02173102)	0.0353848
PMAIP1	NM_021127	Hs.96	5366	204286_s_at	-0.298224	(-0.53237905, -0.02167570)	0.0354173
APOE	NM_000041	Hs.515465	348	203381_s_at	-0.29815	(-0.53232114, -0.02159493)	0.0354649
KIAA1467	AB040900	Hs.132660	57613	213234_at	-0.297945	(-0.53215950, -0.02136951)	0.0355979
SPP1	M83248	Hs.313	6696	209875_s_at	-0.297876	(-0.53210542, -0.02129409)	0.0356424
HIST1H4K /// HIST1H4J	NM_003541	Hs.278483	8362 /// 8363	214463_x_at	-0.297439	(-0.53176134, -0.02081445)	0.0359272
TNNI1	NM_003281	Hs.563759	7135	205177_at	-0.296708	(-0.53118581, -0.02001269)	0.0364075
MX1	NM_002462	Hs.517307	4599	202086_at	-0.296309	(-0.53087178, -0.01957549)	0.0366717
SMPX	NM_014332	Hs.86492	23676	219772_s_at	-0.296284	(-0.53085221, -0.01954826)	0.0366882
NCAM1	M22094	Hs.555028	4684	217359_s_at	-0.295628	(-0.53033545, -0.01882928)	0.0371265
NAT1	NM_000662	Hs.155956	9	214440_at	-0.295155	(-0.5299629, -0.0183113)	0.037445
FGL2	NM_006682	Hs.520989	10875	204834_at	-0.295123	(-0.52993822, -0.01827695)	0.0374662
DUSP5	U16996	Hs.2128	1847	209457_at	-0.294836	(-0.52971190, -0.01796242)	0.0376609
IL7R	NM_002185	Hs.362807	3575	205798_at	-0.29479	(-0.5296755, -0.0179119)	0.0376922
NEDD9	U64317	Hs.37982	4739	202150_s_at	-0.294539	(-0.52947791, -0.01763732)	0.037863
C21orf7	NM_020152	Hs.222802	56911	221211_s_at	-0.29446	(-0.52941530, -0.01755035)	0.0379172
CYBA	NM_000101	Hs.513803	1535	203028_s_at	-0.294231	(-0.52923516, -0.01730017)	0.0380735
CASQ1	NM_001231	Hs.552568	844	219645_at	-0.293949	(-0.52901289, -0.01699155)	0.0382672
TNNT1	AJ011712	Hs.534085	7138	213201_s_at	-0.293826	(-0.52891562, -0.01685653)	0.0383522
KLHL7	NM_018846	Hs.385861	55975	220239_at	-0.293793	(-0.5288895, -0.0168203)	0.038375
CD40LG	NM_000074	Hs.652	959	207892_at	-0.293671	(-0.5287935, -0.0166871)	0.038459
MYH6	D00943	Hs.278432	4624	214468_at	-0.293627	(-0.52875933, -0.01663963)	0.038489
FKSG30	AY014272	Hs.516402	440915	210926_at	-0.29361	(-0.52874574, -0.01662077)	0.0385009
DLC1	AF026219	Hs.134296	10395	210762_s_at	-0.293511	(-0.52866730, -0.01651193)	0.0385698
KLF6	AB017493	Hs.4055	1316	208961_s_at	-0.292784	(-0.52809431, -0.01571721)	0.0390757
ARPP-21	NM_016300	Hs.475902	10777	220359_s_at	-0.292191	(-0.52762610, -0.01506831)	0.039493
TRBV21-1 /// TRBV19 /// TRBV5-4 /// TRBV3-1 /// TRBC1	AF043179	Hs.534427	28566 /// 28568 /// 28611 /// 28619 /// 28639	211796_s_at	-0.292148	(-0.52759286, -0.01502225)	0.0395227
PLA2G4A	M68874	Hs.497200	5321	210145_at	-0.291987	(-0.52746576, -0.01484619)	0.0396367
CCL18	AB000221	Hs.143961	6362	209924_at	-0.291886	(-0.52738568, -0.01473527)	0.0397086
ACOT2	NM_006821	Hs.446685	10965	202982_s_at	-0.291676	(-0.52721989, -0.01450567)	0.0398579
TULP2	NM_003323	Hs.104636	7288	206733_at	-0.291668	(-0.52721401, -0.01449753)	0.0398632
FLJ22662	NM_024829	Hs.131933	79887	218454_at	-0.291538	(-0.52711144, -0.01435551)	0.0399557
ELL2	NM_012081	---	22936	214445_at	-0.291117	(-0.52677883, -0.01389514)	0.0402571
FLT1	U01134	Hs.507621	2321	210287_s_at	-0.290944	(-0.52664193, -0.01370571)	0.0403816
CXCR4	L01639	Hs.421986	7852	209201_x_at	-0.290893	(-0.52660190, -0.01365034)	0.0404181
DIAPH1	AF051782	Hs.529451	1729	209190_s_at	-0.290818	(-0.52654256, -0.01356824)	0.0404722
NKG7	NM_005601	Hs.10306	4818	213915_at	-0.290716	(-0.52646209, -0.01345694)	0.0405457
DEFB4	NM_004942	Hs.105924	1673	207356_at	-0.290465	(-0.52626393, -0.01318288)	0.0407271
REL	NM_002908	Hs.370620	5966	206035_at	-0.289918	(-0.52583190, -0.01258566)	0.0411249
GLRX	AF162769	Hs.28988	2745	209276_s_at	-0.289913	(-0.52582791, -0.01258014)	0.0411285
RNASE1	NM_002933	Hs.78224	6035	201785_at	-0.289681	(-0.52564480, -0.01232713)	0.0412981
CD3D	NM_000732	Hs.504048	915	213539_at	-0.289506	(-0.52550632, -0.01213581)	0.0414266
SUMO2	AV726646	Hs.546298	6613	213879_at	-0.288953	(-0.52506993, -0.01153321)	0.0418338
TFPI2	AL574096	Hs.438231	7980	209277_at	-0.288943	(-0.52506156, -0.01152167)	0.0418417
GAGE1 /// GAGE2 /// GAGE3 /// GAGE4 /// GAGE5 /// GAGE6 /// GAGE7 /// GAGE7B /// GAGE8	NM_001472	Hs.460641	2543 /// 2574 /// 2575 /// 2576 /// 2577 /// 2578 /// 2579 /// 26748 /// 26749	207739_s_at	-0.288789	(-0.52494023, -0.01135419)	0.0419555
ICAM1	AI608725	Hs.515126	3383	202637_s_at	-0.288744	(-0.52490458, -0.01130498)	0.041989
CR1	NM_000573	Hs.334019	1378	206244_at	-0.288585	(-0.52477904, -0.01113174)	0.042107
MCM6	NM_005915	Hs.444118	4175	201930_at	-0.288571	(-0.52476733, -0.01111557)	0.0421181
QKI	AL031781	Hs.510324	9444	212636_at	-0.288562	(-0.52476031, -0.01110589)	0.0421247
CTNNB1	NM_001904	Hs.476018	1499	201533_at	-0.288535	(-0.52473906, -0.01107657)	0.0421447
ARS2	H28020	Hs.111801	51593	214127_s_at	-0.288525	(-0.52473145, -0.01106607)	0.0421519
IFI16	BG256677	Hs.380250	3428	208965_s_at	-0.288465	(-0.52468372, -0.01100021)	0.0421969
ASPN	NM_017680	Hs.435655	54829	219087_at	-0.288462	(-0.52468177, -0.01099752)	0.0421987
SCEL	NM_003843	Hs.492938	8796	206884_s_at	-0.288299	(-0.52455241, -0.01081906)	0.0423209
LRRC2	NM_024512	Hs.555976	79442	219949_at	-0.288174	(-0.52445375, -0.01068297)	0.0424142
CTSC	NM_001814	Hs.128065	1075	201487_at	-0.28815	(-0.52443493, -0.01065702)	0.042432
KIAA0999	AA044154	Hs.558467	23387	204157_s_at	-0.287952	(-0.52427837, -0.01044111)	0.0425806
ICAM2	NM_000873	Hs.431460	3384	204683_at	-0.28794	(-0.52426928, -0.01042857)	0.0425892
SP100	NM_003113	Hs.369056	6672	202864_s_at	-0.28777	(-0.52413411, -0.01024221)	0.0427178
NNMT	NM_006169	Hs.503911	4837	202237_at	-0.287591	(-0.52399251, -0.01004702)	0.0428528
ANKRD12	X80821	Hs.464585	23253	216563_at	-0.287448	(-0.523880146, -0.009892153)	0.0429602
HPGD	NM_000860	Hs.77348	3248	203914_x_at	-0.286979	(-0.523508831, -0.009380568)	0.0433165
STC1	U46768	Hs.25590	6781	204596_s_at	-0.286735	(-0.523315765, -0.009114673)	0.0435028
RGS16	BF304996	Hs.413297	6004	209324_s_at	-0.286465	(-0.523102298, -0.008820768)	0.0437094
MBD2	AI827820	Hs.25674	8932	214397_at	-0.286344	(-0.523006533, -0.008688945)	0.0438023
ZNF272	X78931	Hs.99971	10794	216279_at	-0.286295	(-0.522967370, -0.008635042)	0.0438404
TAP2	NM_000544	Hs.502	6891	204770_at	-0.285908	(-0.522661291, -0.008213862)	0.0441387
LY9	AL582804	Hs.403857	4063	215967_s_at	-0.285612	(-0.522427077, -0.007891693)	0.0443681
ATP6V0E	AI252582	Hs.484188	8992	214150_x_at	-0.285547	(-0.522375693, -0.007821028)	0.0444185
CSF2RA	BC002635	Hs.520937	1438	210340_s_at	-0.285415	(-0.522271234, -0.007677387)	0.0445212
AKAP2 /// PALM2-AKAP2	NM_007203	Hs.259461	11217 /// 445815	202760_s_at	-0.285357	(-0.522224819, -0.007613569)	0.0445669
WSB2	BG260658	Hs.506985	55884	213734_at	-0.285352	(-0.522221237, -0.007608643)	0.0445704
SH3BP5	AL562152	Hs.257761	9467	201810_s_at	-0.285293	(-0.52217475, -0.00754473)	0.0446162
LOC391020	AL121994	---	391020	216565_x_at	-0.285071	(-0.52199864, -0.00730264)	0.04479
CALM3	AV685208	Hs.515487	808	200622_x_at	-0.285009	(-0.521949746, -0.007235443)	0.0448384
PLEK	NM_002664	Hs.468840	5341	203471_s_at	-0.284963	(-0.521913208, -0.007185228)	0.0448745
SOD2	X15132	Hs.487046	6648	216841_s_at	-0.284876	(-0.521844076, -0.007090225)	0.044943
SPRED2	AI860246	Hs.59332	200734	214026_s_at	-0.284785	(-0.521772019, -0.006991212)	0.0450145
KYNU	D55639	Hs.470126	8942	217388_s_at	-0.284533	(-0.52157252, -0.00671714)	0.0452128
RPL14	NM_003973	Hs.558431	9045	219138_at	-0.284214	(-0.521319522, -0.006369669)	0.0454654
GLIPR1	U16307	Hs.553516	11010	204221_x_at	-0.284161	(-0.521277715, -0.006312264)	0.0455072
OASL	NM_003733	Hs.118633	8638	205660_at	-0.284152	(-0.521270979, -0.006303014)	0.0455139
ZNF593	NM_015871	Hs.477273	51042	204175_at	-0.283773	(-0.520970365, -0.005890345)	0.0458157
CLIC5	NM_016929	Hs.485489	53405	219866_at	-0.283698	(-0.52091122, -0.00580917)	0.0458752
LOC56901	NM_020142	Hs.221447	56901	218484_at	-0.283491	(-0.520746726, -0.005583455)	0.0460412
TFRC	NM_003234	Hs.529618	7037	207332_s_at	-0.28349	(-0.520746264, -0.005582821)	0.0460417
HSD17B6	U89281	Hs.524513	8630	37512_at	-0.283403	(-0.520677311, -0.005488221)	0.0461114
TRAT1	AJ240085	Hs.138701	50852	217147_s_at	-0.283134	(-0.520463981, -0.005195597)	0.0463275
LAPTM5	NM_006762	Hs.371021	7805	201721_s_at	-0.283125	(-0.52045659, -0.00518546)	0.046335
PDLIM3	AF002280	Hs.85862	27295	209621_s_at	-0.282862	(-0.520248653, -0.004900324)	0.0465465
CACNB2	AI040163	Hs.59093	783	213714_at	-0.282656	(-0.520084986, -0.004675951)	0.0467135
RPLP2	BC005354	Hs.437594	6181	200908_s_at	-0.282639	(-0.520071374, -0.004657292)	0.0467274
SFRP1	AF017987	Hs.213424	6422	202036_s_at	-0.282247	(-0.519760869, -0.004231769)	0.0470456
LYN	AI356412	Hs.491767	4067	202626_s_at	-0.28215	(-0.519683584, -0.004125885)	0.0471251
TMSB4X /// TMSL3	AL133228	Hs.522584	7114 /// 7117	216438_s_at	-0.281854	(-0.519449246, -0.003804901)	0.0473667
GAGE5 /// GAGE7 /// GAGE7B	NM_021123	---	2577 /// 2579 /// 26748	208235_x_at	-0.281722	(-0.519344334, -0.003661233)	0.0474752
RPL37A	BE857772	Hs.433701	6168	214041_x_at	-0.281254	(-0.518973198, -0.003153164)	0.0478605
GPNMB	NM_002510	Hs.190495	10457	201141_at	-0.281208	(-0.518936840, -0.003103405)	0.0478983
F13A1	NM_000129	Hs.335513	2162	203305_at	-0.281205	(-0.518934287, -0.003099912)	0.047901
PPP1R15A	U83981	Hs.76556	23645	37028_at	-0.281168	(-0.518904853, -0.003059632)	0.0479317
BAX	NM_004324	Hs.159428	581	208478_s_at	-0.281095	(-0.518847042, -0.002980521)	0.047992
GJA4	NM_002060	Hs.296310	2701	204904_at	-0.281071	(-0.518828059, -0.002954547)	0.0480118
DHRS2	NM_005794	Hs.272499	10202	206463_s_at	-0.28096	(-0.518740124, -0.002834232)	0.0481037
NOVA1	NM_006491	Hs.211225	4857	207437_at	-0.280946	(-0.518728963, -0.002818961)	0.0481154
GPR107	NM_020960	Hs.555968	57720	220265_at	-0.280857	(-0.518657798, -0.002721604)	0.0481898
C1orf38	NM_004848	Hs.10649	9473	207571_x_at	-0.280676	(-0.518514865, -0.002526092)	0.0483397
IL21R	NM_021798	Hs.210546	50615	219971_at	-0.280307	(-0.518221998, -0.002125616)	0.0486478
CDC42EP1	NM_007061	Hs.225356	11135	204693_at	-0.280249	(-0.518175179, -0.002061611)	0.0486972
MARCKS	AA770596	Hs.519909	4082	213002_at	-0.280188	(-0.518126966, -0.001995702)	0.0487481
IL8	NM_000584	Hs.624	3576	202859_x_at	-0.280159	(-0.518104316, -0.001964742)	0.0487721
TEAD1	AW771935	Hs.153408	7003	214600_at	-0.280025	(-0.517997324, -0.001818503)	0.0488853
GNG11	NM_004126	Hs.83381	2791	204115_at	-0.279821	(-0.517835974, -0.001598008)	0.0490563
CCL5	M21121	Hs.514821	6352	1405_i_at	-0.279655	(-0.517703669, -0.001417243)	0.049197
BCL2L14	NM_030766	Hs.558539	79370	221241_s_at	-0.279618	(-0.517674592, -0.001377520)	0.0492279
TAP1	NM_000593	Hs.352018	6890	202307_s_at	-0.279388	(-0.517491777, -0.001127809)	0.0494229
CD163	Z22970	Hs.504641	9332	216233_at	-0.279176	(-0.5173238339, -0.0008984705)	0.0496025
HSD17B6	NM_003725	Hs.524513	8630	205700_at	-0.278855	(-0.517068861, -0.000550388)	0.0498762
GLRA3	AW298713	Hs.413099	8001	216021_s_at	-0.278791	(-0.5170175061, -0.0004802954)	0.0499314
TNFRSF1B	NM_001066	Hs.256278	7133	203508_at	-0.278758	(-0.5169917281, -0.0004451135)	0.0499592
TRA@	L34703	Hs.546375	6955	211902_x_at	-0.278638	(-0.5168963936, -0.0003150119)	0.0500619
GC	NM_000583	Hs.418497	2638	204965_at	-0.278521	(-0.5168034006, -0.0001881224)	0.0501623
ATP6V1D	AF077614	Hs.272630	51382	208898_at	-0.278441	(-0.5167397567, -0.0001012895)	0.0502311
NMT2	AV647366	Hs.60339	9397	217709_at	-0.278136	(-0.5164969431, 0.0002299228)	0.0504943
TNFAIP3	NM_006290	Hs.211600	7128	202644_s_at	-0.278048	(-0.5164270265, 0.0003252722)	0.0505703
NPL	NM_030769	Hs.496969	80896	221210_s_at	-0.278016	(-0.5164019198, 0.0003595096)	0.0505976
NOX4	NM_016931	Hs.371036	50507	219773_at	-0.277507	(-0.5159973109, 0.0009110948)	0.0510392
CKMT2	NM_001825	Hs.80691	1160	205295_at	-0.277445	(-0.5159476895, 0.0009787197)	0.0510936
GAGE3	NM_001473	---	2575	207663_x_at	-0.277324	(-0.515851798, 0.001109389)	0.0511987
TXNDC3	NM_016616	Hs.134079	51314	220384_at	-0.27721	(-0.515761041, 0.001233046)	0.0512985
TNFSF14	NM_003807	Hs.129708	8740	207907_at	-0.277056	(-0.515638517, 0.001399959)	0.0514333
HLA-C	AK024836	Hs.534125	3107	216526_x_at	-0.276965	(-0.515566479, 0.001498084)	0.0515127
PSCDBP	L06633	Hs.270	9595	209606_at	-0.276953	(-0.515557099, 0.001510859)	0.0515231
ACTN2	NM_001103	Hs.498178	88	203864_s_at	-0.27669	(-0.515347355, 0.001796492)	0.0517549
C1orf38	AB035482	Hs.10649	9473	210785_s_at	-0.276497	(-0.515193984, 0.002005304)	0.0519249
APOC2	NM_000483	Hs.75615	344	204561_x_at	-0.276111	(-0.514886932, 0.002423210)	0.0522666
SN	N53555	Hs.31869	6614	44673_at	-0.27609	(-0.514870422, 0.002445677)	0.052285
FLJ11827	NM_025093	---	80163	220912_at	-0.276052	(-0.514840085, 0.002486954)	0.0523189
SPINK1	NM_003122	Hs.407856	6690	206239_s_at	-0.275515	(-0.514412725, 0.003068266)	0.0527977
KLF6	BE675435	Hs.4055	1316	208960_s_at	-0.275489	(-0.514392400, 0.003095905)	0.0528206
FKBP1B	AF322070	Hs.306834	2281	209931_s_at	-0.275463	(-0.514371758, 0.003123973)	0.0528438
STK17A	NM_004760	Hs.268887	9263	202693_s_at	-0.275452	(-0.514362815, 0.003136133)	0.0528539
CD53	NM_000560	Hs.443057	963	203416_at	-0.275139	(-0.514113362, 0.003475264)	0.0531352
LPAL2	U19518	Hs.439074	80350	210909_x_at	-0.274617	(-0.513697818, 0.004039930)	0.0536064
RIP	M69039	Hs.462086	84268	216961_s_at	-0.274446	(-0.51356180, 0.00422469)	0.0537613
FTL	AI345238	Hs.558330	2512	213813_x_at	-0.274423	(-0.513543371, 0.004249716)	0.0537823
VWA1	BF514020	Hs.449009	64856	218731_s_at	-0.274423	(-0.513543266, 0.004249859)	0.0537825
RAB6IP2	AK024868	Hs.400431	23085	216440_at	-0.274349	(-0.513484852, 0.004329191)	0.0538491
GENX-3414	NM_003943	Hs.109590	8987	203986_at	-0.274	(-0.513206833, 0.004706683)	0.0541673
MYOZ1	NM_021245	Hs.238756	58529	219509_at	-0.273897	(-0.513124726, 0.004818139)	0.0542616
GAGE2 /// GAGE4 /// GAGE5 /// GAGE6 /// GAGE7 /// GAGE7B	NM_001477	Hs.460641	2574 /// 2576 /// 2577 /// 2578 /// 2579 /// 26748	206640_x_at	-0.273863	(-0.513097970, 0.004854456)	0.0542923
POF1B	NM_024921	Hs.267038	79983	219756_s_at	-0.273646	(-0.512925021, 0.005089174)	0.0544913
ITGB5	AI335208	Hs.13155	3693	214021_x_at	-0.273621	(-0.512905191, 0.005116083)	0.0545142
GPR171	NM_013308	Hs.549152	29909	207651_at	-0.273568	(-0.51286246, 0.00517406)	0.0545635
FLJ10178	AK001040	Hs.274267	55086	215803_at	-0.273522	(-0.512826180, 0.005223291)	0.0546053
XPO1	AW576871	Hs.370770	7514	217578_at	-0.273425	(-0.512748743, 0.005328351)	0.0546948
CRIP1	NM_001311	Hs.70327	1396	205081_at	-0.273077	(-0.512471960, 0.005703776)	0.0550154
TLR7	NM_016562	Hs.443036	51284	220146_at	-0.272994	(-0.51240552, 0.00579387)	0.0550926
BRDT	NM_001726	Hs.482520	676	206787_at	-0.272881	(-0.512315497, 0.005915936)	0.0551973
HOXC6	NM_004503	Hs.820	3223	206858_s_at	-0.272566	(-0.512064075, 0.006256759)	0.0554906
PTPN22	NM_015967	Hs.535276	26191	206060_s_at	-0.272558	(-0.512058147, 0.006264793)	0.0554975
HIST2H2AA	BC001629	Hs.530461	8337	218279_s_at	-0.272523	(-0.512030050, 0.006302874)	0.0555303
NLGN4X	AI338338	Hs.21107	57502	221933_at	-0.272416	(-0.511945068, 0.006418042)	0.0556298
FLJ20647	NM_017918	Hs.234149	55013	218802_at	-0.272371	(-0.5119093, 0.0064665)	0.0556717
GAS7	BC006454	Hs.462214	8522	211067_s_at	-0.272152	(-0.511734031, 0.006703979)	0.0558774
CEACAM5	NM_004363	Hs.220529	1048	201884_at	-0.272068	(-0.511667235, 0.006794465)	0.0559559
LPL	BF672975	Hs.180878	4023	203548_s_at	-0.271916	(-0.511546466, 0.006958043)	0.0560981
HCK	NM_002110	Hs.126521	3055	208018_s_at	-0.271746	(-0.511410846, 0.007141704)	0.0562581
LTBR	NM_002342	Hs.1116	4055	203005_at	-0.271707	(-0.511379192, 0.007184566)	0.0562955
TRIM31	NM_007028	Hs.493275	11074	208170_s_at	-0.27131	(-0.511063070, 0.007612514)	0.0566701
RER1	AI818736	Hs.525527	11079	213114_at	-0.271073	(-0.51087370, 0.00786878)	0.0568955
BAX	U19599	Hs.159428	581	211833_s_at	-0.271048	(-0.510853775, 0.007895741)	0.0569192
STAT1	NM_007315	Hs.470943	6772	200887_s_at	-0.270707	(-0.510582449, 0.008262787)	0.0572434
HNRPA1 /// LOC120364 /// LOC284387 /// LOC285984 /// LOC344741 /// LOC388275 /// HNRPA1P4 /// LOC391670 /// LOC402112 /// LOC402562 /// LOC439963 /// LOC440125 /// LOC440396 /// LOC441507	AL390738	Hs.556099	120364 /// 284387 /// 285984 /// 3178 /// 344741 /// 388275 /// 389674 /// 391670 /// 402112 /// 402562 /// 439963 /// 440125 /// 440396 /// 441507	216497_at	-0.270668	(-0.510550755, 0.008305653)	0.0572813
CYBB	AI308863	Hs.292356	1536	203922_s_at	-0.270538	(-0.510447069, 0.008445875)	0.0574056
C1orf129	NM_025063	Hs.494568	80133	221182_at	-0.27037	(-0.510312840, 0.008627372)	0.0575669
TCAP	NM_003673	Hs.514146	8557	205766_at	-0.270249	(-0.51021683, 0.00875717)	0.0576824
CHI3L1	M80927	Hs.382202	1116	209396_s_at	-0.270172	(-0.510155530, 0.008840034)	0.0577563
CYLD	AK024212	Hs.432993	1540	222142_at	-0.270087	(-0.510087559, 0.008931908)	0.0578383
SLA	U44403	Hs.75367	6503	203760_s_at	-0.26975	(-0.509818351, 0.009295697)	0.0581639
AKR1B1	NM_001628	Hs.521212	231	201272_at	-0.269707	(-0.50978392, 0.00934221)	0.0582057
ACTN2	AU146889	Hs.498178	88	203861_s_at	-0.269661	(-0.509747043, 0.009392035)	0.0582504
FGL1	NM_004467	Hs.491143	2267	205305_at	-0.269644	(-0.509733414, 0.009410446)	0.0582669
TPP1	NM_000391	Hs.523454	1200	200743_s_at	-0.269195	(-0.509375562, 0.009893753)	0.0587026
CYP1B1	AU154504	Hs.154654	1545	202435_s_at	-0.269077	(-0.50928102, 0.01002140)	0.0588181
LYN	M79321	Hs.491767	4067	210754_s_at	-0.268753	(-0.50902221, 0.01037075)	0.0591352
MMP12	NM_002426	Hs.1695	4321	204580_at	-0.268558	(-0.50886668, 0.01058062)	0.0593264
COX6A2	NM_005205	Hs.250760	1339	206353_at	-0.268415	(-0.50875236, 0.01073486)	0.0594672
COX5B	AI557312	Hs.1342	1329	213736_at	-0.268362	(-0.50871028, 0.01079162)	0.0595191
GTF3A	NM_002097	Hs.445977	2971	201338_x_at	-0.268311	(-0.50866912, 0.01084714)	0.05957
ATP8A2	U82303	Hs.444957	51761	217068_at	-0.268248	(-0.50861891, 0.01091488)	0.059632
CA3	NM_005181	Hs.82129	761	204865_at	-0.268126	(-0.50852163, 0.01104608)	0.0597523
CCL5	NM_002985	Hs.514821	6352	204655_at	-0.267944	(-0.50837657, 0.01124169)	0.059932
IRF4	D78261	Hs.401013	3662	216987_at	-0.2679	(-0.50834080, 0.01128991)	0.0599764
GMFG	NM_004877	Hs.5210	9535	204220_at	-0.267805	(-0.50826551, 0.01139143)	0.0600699
SLAMF8	NM_020125	Hs.438683	56833	219386_s_at	-0.26763	(-0.50812549, 0.01158017)	0.0602441
CD226	NM_006566	Hs.369661	10666	207315_at	-0.267569	(-0.50807690, 0.01164566)	0.0603047
RPL7 /// LOC90193 /// LOC388401 /// LOC389305 /// LOC392550 /// LOC439954	AL031577	Hs.455134	388401 /// 389305 /// 392550 /// 439954 /// 6129 /// 90193	216588_at	-0.267464	(-0.50799228, 0.01175970)	0.0604102
ELTD1	NM_022159	Hs.132314	64123	219134_at	-0.267451	(-0.50798214, 0.01177338)	0.0604229
DDX3Y	AF000985	Hs.99120	8653	205001_s_at	-0.267442	(-0.5079751, 0.0117828)	0.0604316
TRIM31	X81006	Hs.493275	11074	215444_s_at	-0.267399	(-0.50794047, 0.01182952)	0.0604749
ACSM1	AC003034	Hs.306812	116285	215432_at	-0.267365	(-0.50791381, 0.01186545)	0.0605082
MLANA	NM_005511	Hs.154069	2315	206426_at	-0.267238	(-0.50781192, 0.01200274)	0.0606357
STC2	BC000658	Hs.233160	8614	203439_s_at	-0.267077	(-0.50768308, 0.01217630)	0.0607971
STAB1	D87433	Hs.301989	23166	38487_at	-0.266998	(-0.50762036, 0.01226079)	0.0608758
CCL7	NM_006273	Hs.251526	6354	208075_s_at	-0.266975	(-0.50760197, 0.01228556)	0.0608989
PPFIBP1 /// LOC440091	AI962377	Hs.455745	440091 /// 8496	214375_at	-0.266898	(-0.5075402, 0.0123687)	0.0609765
JAM2	NM_021219	Hs.517227	58494	219213_at	-0.266678	(-0.5073645, 0.0126054)	0.0611978
LGALS9	NM_009587	Hs.81337	3965	203236_s_at	-0.266559	(-0.50726942, 0.01273336)	0.0613177
FLJ43663	AW973791	Hs.150556	378805	222378_at	-0.266384	(-0.5071297, 0.0129215)	0.0614944
PDE4DIP	AB007923	Hs.558825	9659	212390_at	-0.266253	(-0.50702503, 0.01306231)	0.0616269
ETF1	NM_004730	Hs.483494	2107	201573_s_at	-0.266168	(-0.50695685, 0.01315407)	0.0617134
TNNI2	NM_003282	Hs.523403	7136	206393_at	-0.266149	(-0.50694118, 0.01317516)	0.0617332
C22orf18	NM_024053	Hs.208912	79019	218741_at	-0.265899	(-0.50674163, 0.01344364)	0.0619869
AKR1C3	AB018580	Hs.78183	8644	209160_at	-0.265809	(-0.50666972, 0.01354037)	0.0620785
AFF4	NM_014423	Hs.519313	27125	219199_at	-0.265411	(-0.50635135, 0.01396853)	0.0624854
DOCK5	NM_024940	Hs.195403	80005	219921_s_at	-0.265369	(-0.50631789, 0.01401351)	0.0625282
TGFA	NM_003236	Hs.170009	7039	205016_at	-0.265272	(-0.50623988, 0.01411839)	0.0626283
KIAA0040	T79953	Hs.518138	9674	203143_s_at	-0.265077	(-0.50608375, 0.01432826)	0.0628289
SWAP70	BC000616	Hs.153026	23075	209306_s_at	-0.265066	(-0.50607510, 0.01433988)	0.06284
TTN	NM_003319	Hs.134602	7273	208195_at	-0.265047	(-0.50605973, 0.01436053)	0.0628598
ADAMTS1	AK023795	Hs.534115	9510	222162_s_at	-0.265041	(-0.50605547, 0.01436626)	0.0628653
TRIO	AK024860	Hs.130031	7204	215403_at	-0.264748	(-0.50582056, 0.01468192)	0.0631682
CDH11	D21254	Hs.116471	1009	207173_x_at	-0.264699	(-0.50578120, 0.01473481)	0.063219
PMCHL1	S64288	---	5369	217123_x_at	-0.264571	(-0.50567879, 0.01487237)	0.0633515
DDIT3	BC003637	Hs.505777	1649	209383_at	-0.264283	(-0.5054486, 0.0151816)	0.0636502
OR2F1 /// OR2F2	NM_012369	Hs.553522	135948 /// 26211	208525_s_at	-0.264235	(-0.50540985, 0.01523356)	0.0637005
MCM3AP	NM_003906	---	8888	214514_at	-0.264045	(-0.50525820, 0.01543718)	0.0638979
B4GALT5	AB004550	Hs.370487	9334	221484_at	-0.264008	(-0.50522858, 0.01547694)	0.0639365
TIMP1	NM_003254	Hs.522632	7076	201666_at	-0.263924	(-0.50516118, 0.01556741)	0.0640244
CORO7	NM_024535	Hs.7258	79585	219040_at	-0.263888	(-0.50513263, 0.01560574)	0.0640617
PSPH	NM_003832	Hs.512656	5723	205048_s_at	-0.263685	(-0.50496975, 0.01582434)	0.0642747
BCHE	NM_000055	Hs.420483	590	205433_at	-0.263599	(-0.50490143, 0.01591602)	0.0643642
ATP6V0A2	AF112972	Hs.201939	23545	205703_at	-0.263528	(-0.50484425, 0.01599273)	0.0644391
C3AR1	U62027	Hs.527839	719	209906_at	-0.263501	(-0.50482232, 0.01602216)	0.0644679
CD74	K01144	Hs.436568	972	209619_at	-0.263349	(-0.50470058, 0.01618548)	0.0646278
BCL9	AW969913	Hs.415209	607	222350_at	-0.263238	(-0.50461215, 0.01630409)	0.0647441
CSN2	NM_001891	Hs.2242	1447	207951_at	-0.263228	(-0.50460392, 0.01631514)	0.064755
HLX1	M60721	Hs.74870	3142	214438_at	-0.263151	(-0.50454264, 0.01639732)	0.0648357
TANK	BC003388	Hs.132257	10010	210458_s_at	-0.26305	(-0.50446127, 0.01650644)	0.064943
CD2	NM_001767	Hs.523500	914	205831_at	-0.262844	(-0.50429615, 0.01672784)	0.0651612
SOD2	W46388	Hs.487046	6648	215223_s_at	-0.262657	(-0.50414620, 0.01692886)	0.0653598
APOL6	NM_030641	Hs.257352	80830	219716_at	-0.262609	(-0.50410851, 0.01697936)	0.0654098
RAB31	AF183421	Hs.99528	11031	217763_s_at	-0.262474	(-0.50400022, 0.01712450)	0.0655536
RGS1	NM_002922	Hs.75256	5996	202989_at	-0.262474	(-0.50399956, 0.01712539)	0.0655545
PFKFB3	D49817	Hs.195471	5209	202464_s_at	-0.262466	(-0.50399348, 0.01713354)	0.0655626
CETP	NM_000078	Hs.89538	1071	206210_s_at	-0.26234	(-0.50389294, 0.01726826)	0.0656963
CUGBP2	Z39557	Hs.309288	10659	214405_at	-0.262331	(-0.50388524, 0.01727857)	0.0657066
MTNR1B	NM_005959	Hs.147853	4544	208516_at	-0.26229	(-0.50385233, 0.01732267)	0.0657504
RAPSN	BC004196	Hs.81218	5913	211570_s_at	-0.262186	(-0.50376909, 0.01743420)	0.0658614
BIRC3	U37546	Hs.127799	330	210538_s_at	-0.262077	(-0.50368160, 0.01755139)	0.0659781
ITGB3	AI189839	Hs.218040	3690	215240_at	-0.261943	(-0.50357404, 0.01769546)	0.0661219
CCND3	NM_001760	Hs.534307	896	201700_at	-0.261891	(-0.50353318, 0.01775019)	0.0661766
ATF7IP	AK021569	Hs.546406	55729	216198_at	-0.261727	(-0.50340140, 0.01792665)	0.0663532
ELF3	AF017307	Hs.67928	1999	201510_at	-0.261704	(-0.50338313, 0.01795112)	0.0663777
CD8A	AW006735	Hs.85258	925	205758_at	-0.261686	(-0.50336827, 0.01797102)	0.0663977
LEPROT	NM_017526	---	54741	202378_s_at	-0.261651	(-0.50334047, 0.01800824)	0.066435
SP100	NM_003113	Hs.369056	6672	202863_at	-0.261499	(-0.50321896, 0.01817091)	0.0665983
GAGE4 /// GAGE5 /// GAGE6 /// GAGE7B	NM_001476	Hs.460641	2576 /// 2577 /// 2578 /// 26748	208155_x_at	-0.261435	(-0.50316769, 0.01823954)	0.0666673
ITGB2	NM_000211	Hs.375957	3689	202803_s_at	-0.261347	(-0.50309656, 0.01833475)	0.0667631
GLIPR1	AI912583	Hs.553516	11010	214085_x_at	-0.261287	(-0.50304874, 0.01839876)	0.0668276
HIST1H2AG	NM_021064	Hs.51011	8969	207156_at	-0.261138	(-0.50292937, 0.01855850)	0.0669888
CXCR6	NM_006564	Hs.34526	10663	206974_at	-0.26102	(-0.50283497, 0.01868481)	0.0671164
USH2A	NM_007123	Hs.232072	7399	207706_at	-0.261011	(-0.50282710, 0.01869533)	0.0671271
GULP1	NM_016315	Hs.470887	51454	204237_at	-0.260834	(-0.50268527, 0.01888507)	0.0673192
CHST11	NM_018413	Hs.17569	50515	219634_at	-0.260815	(-0.50267044, 0.01890491)	0.0673394
PTDSR	AK021780	Hs.514505	23210	212722_s_at	-0.260792	(-0.5026515, 0.0189302)	0.067365
UNC84A	BE615699	Hs.438072	23353	214169_at	-0.260784	(-0.50264505, 0.01893887)	0.0673738
DAF	BC001288	Hs.527653	1604	201926_s_at	-0.260665	(-0.50254986, 0.01906619)	0.0675031
VSIG4	NM_007268	Hs.8904	11326	204787_at	-0.260563	(-0.50246782, 0.01917591)	0.0676147
PRF1	AI445650	Hs.2200	5551	214617_at	-0.260534	(-0.50244492, 0.01920653)	0.0676459
FTH1	NM_002032	Hs.558804	2495	200748_s_at	-0.260388	(-0.50232749, 0.01936355)	0.0678059
PPP1R15A	NM_014330	Hs.76556	23645	202014_at	-0.260183	(-0.50216358, 0.01958267)	0.0680297
DICER1	BF590131	Hs.87889	23405	213229_at	-0.260156	(-0.50214167, 0.01961195)	0.0680597
ALAS1	NM_000688	Hs.476308	211	205633_s_at	-0.260127	(-0.50211856, 0.01964284)	0.0680913
ANKRD12	X80821	Hs.464585	23253	216550_x_at	-0.260048	(-0.50205491, 0.01972791)	0.0681784
LHFP	NM_005780	Hs.507798	10186	218656_s_at	-0.259524	(-0.50163475, 0.02028928)	0.0687558
CYP1B1	NM_000104	Hs.154654	1545	202437_s_at	-0.259451	(-0.50157599, 0.02036776)	0.0688368
HLA-E	NM_005516	Hs.381008	3133	200905_x_at	-0.259124	(-0.50131334, 0.02071849)	0.0691999
ABHD11	AI923458	Hs.182476	83451	221927_s_at	-0.259042	(-0.50124806, 0.02080565)	0.0692904
CLEC2B	BC005254	Hs.85201	9976	209732_at	-0.258836	(-0.50108247, 0.02102668)	0.0695203
SLC1A2	NM_004171	Hs.502338	6506	208389_s_at	-0.258765	(-0.50102591, 0.02110217)	0.069599
EPHB2	AF025304	Hs.523329	2048	209589_s_at	-0.258481	(-0.50079712, 0.02140745)	0.0699179
IL2RG	NM_000206	Hs.84	3561	204116_at	-0.258032	(-0.50043700, 0.02188779)	0.0704221
PLAUR	U08839	Hs.466871	5329	210845_s_at	-0.257892	(-0.50032482, 0.02203736)	0.0705797
SLITRK3	NM_014926	Hs.101745	22865	206732_at	-0.257731	(-0.50019522, 0.02221014)	0.0707621
C9orf156	AK023069	Hs.9196	51531	222195_s_at	-0.25772	(-0.50018644, 0.02222184)	0.0707745
MFAP3L	AF327560	Hs.178121	9848	210843_s_at	-0.257696	(-0.50016677, 0.02224806)	0.0708022
HLA-DRA	M60333	Hs.520048	3122	210982_s_at	-0.257402	(-0.49993078, 0.02256258)	0.0711355
KRAS	BF673699	Hs.505033	3845	214352_s_at	-0.2573	(-0.4998493, 0.0226711)	0.0712508
DIO2	NM_013989	Hs.202354	1734	203700_s_at	-0.25707	(-0.49966453, 0.02291730)	0.0715129
FY	NM_002036	Hs.153381	2532	208335_s_at	-0.257068	(-0.49966256, 0.02291993)	0.0715157
RPS10	AW302047	Hs.406620	6204	214001_x_at	-0.256862	(-0.49949723, 0.02314013)	0.0717509
HCLS1	NM_005335	Hs.14601	3059	202957_at	-0.256763	(-0.49941742, 0.02324639)	0.0718645
NCKAP1L	BC001604	Hs.182014	3071	209734_at	-0.256693	(-0.49936106, 0.02332145)	0.0719449
FGG	NM_000509	Hs.546255	2266	219612_s_at	-0.256685	(-0.49935470, 0.02332991)	0.071954
IL6ST	BE856546	Hs.532082	3572	204863_s_at	-0.25655	(-0.49924651, 0.02347395)	0.0721085
LAPTM5	AI589086	Hs.371021	7805	201720_s_at	-0.256371	(-0.4991025, 0.0236656)	0.0723146
GULP1	AF200715	Hs.470887	51454	204235_s_at	-0.256077	(-0.49886664, 0.02397952)	0.0726531
ICAM2	AA126728	Hs.431460	3384	213620_s_at	-0.255959	(-0.49877156, 0.02410603)	0.0727899
CDS1	AI991484	Hs.444924	1040	222063_s_at	-0.255899	(-0.49872292, 0.02417073)	0.0728599
TFG	BF057492	Hs.518123	10342	221871_s_at	-0.255873	(-0.49870252, 0.02419787)	0.0728893
TEK	NM_000459	Hs.89640	7010	206702_at	-0.255746	(-0.49860009, 0.02433412)	0.0730371
TFPI2	L27624	Hs.438231	7980	209278_s_at	-0.255726	(-0.4985844, 0.0243550)	0.0730597
GPR18	AF261135	Hs.558333	2841	210279_at	-0.255661	(-0.49853223, 0.02442437)	0.073135
WDR43	D26488	Hs.169863	23160	214662_at	-0.255296	(-0.49823835, 0.02481513)	0.0735606
HLA-DRB1	AJ297586	Hs.520049	3123	215193_x_at	-0.255263	(-0.49821212, 0.02485000)	0.0735987
MFSD1	NM_022736	Hs.58663	64747	218109_s_at	-0.255129	(-0.49810372, 0.02499410)	0.0737562
MGP	NM_000900	Hs.365706	4256	202291_s_at	-0.254903	(-0.49792258, 0.02523483)	0.0740199
GTSE1 /// LOC440834	BF305380	Hs.386189	440834 /// 51512	204317_at	-0.254748	(-0.49779755, 0.02540095)	0.0742024
SIGLEC7	NM_016543	Hs.274470	27036	207224_s_at	-0.254589	(-0.49766940, 0.02557119)	0.0743898
PGK1	S81916	Hs.78771	5230	217383_at	-0.254466	(-0.49757083, 0.02570212)	0.0745342
FCGR2C	U90940	---	9103	211395_x_at	-0.254458	(-0.49756393, 0.02571129)	0.0745443
ESR1	NM_000125	Hs.208124	2099	205225_at	-0.254295	(-0.49743310, 0.02588504)	0.0747363
SYNPO2L	NM_024875	Hs.558546	79933	219804_at	-0.254245	(-0.49739292, 0.02593839)	0.0747953
CLIC5	AL049313	Hs.485489	53405	213317_at	-0.254221	(-0.49737368, 0.02596393)	0.0748236
ITK	D13720	Hs.558348	3702	211339_s_at	-0.254004	(-0.49719931, 0.02619543)	0.0750803
HLA-DQA1 /// HLA-DQA2	BG397856	Hs.387679	3117 /// 3118	212671_s_at	-0.253935	(-0.49714384, 0.02626906)	0.075162
FCGR2C	U90939	---	9103	210992_x_at	-0.253663	(-0.49692495, 0.02655957)	0.0754855
EMCN	AF205940	Hs.152913	51705	219436_s_at	-0.253623	(-0.49689266, 0.02660242)	0.0755333
IL10RA	NM_001558	Hs.504035	3587	204912_at	-0.253603	(-0.49687671, 0.02662357)	0.0755569
TCF8	AI373166	Hs.124503	6935	212758_s_at	-0.253414	(-0.49672445, 0.02682558)	0.0757826
SRPX2	NM_014467	Hs.306339	27286	205499_at	-0.253375	(-0.49669318, 0.02686707)	0.0758291
SH3BGRL3	NM_031286	Hs.109051	83442	221269_s_at	-0.253285	(-0.49662054, 0.02696343)	0.075937
FLJ22170	NM_025099	Hs.156055	80169	219435_at	-0.253182	(-0.49653733, 0.02707379)	0.0760608
SH3BP5	NM_004844	Hs.257761	9467	201811_x_at	-0.253155	(-0.49651564, 0.02710255)	0.0760931
PDLIM3	BC001017	Hs.85862	27295	210170_at	-0.253139	(-0.49650291, 0.02711944)	0.076112
SAP30	NM_003864	Hs.413835	8819	204900_x_at	-0.253113	(-0.49648182, 0.02714741)	0.0761434
CTSK	NM_000396	Hs.523594	1513	202450_s_at	-0.253098	(-0.4964701, 0.0271630)	0.076161
PTPRC	AI809341	Hs.192039	5788	212587_s_at	-0.253077	(-0.49645319, 0.02718537)	0.0761861
SYBL1	NM_005638	Hs.24167	6845	202829_s_at	-0.253049	(-0.49643041, 0.02721558)	0.07622
QKI	AI114716	Hs.510324	9444	212263_at	-0.253016	(-0.49640413, 0.02725042)	0.0762592
CCNL1	NM_020307	Hs.4859	57018	220046_s_at	-0.252871	(-0.4962868, 0.0274060)	0.0764344
CCL4	NM_002984	Hs.75703	6351	204103_at	-0.252866	(-0.49628302, 0.02741100)	0.07644
ECGF1	NM_001953	Hs.546251	1890	204858_s_at	-0.252813	(-0.49624066, 0.02746717)	0.0765033
HLA-DRA	M60334	Hs.520048	3122	208894_at	-0.252613	(-0.49607889, 0.02768160)	0.0767455
MCL1	NM_021960	Hs.532826	4170	200798_x_at	-0.252534	(-0.49601572, 0.02776533)	0.0768402
TPI1	NM_000365	Hs.524219	7167	200822_x_at	-0.252352	(-0.49586867, 0.02796020)	0.077061
SAMHD1	NM_015474	Hs.472630	25939	204502_at	-0.25229	(-0.49581914, 0.02802582)	0.0771355
PTHLH	J03580	Hs.89626	5744	210355_at	-0.252274	(-0.49580645, 0.02804263)	0.0771546
LAP3	NM_015907	Hs.479264	51056	217933_s_at	-0.252188	(-0.49573669, 0.02813505)	0.0772596
CLEC2D	NM_013269	Hs.268326	29121	220132_s_at	-0.252167	(-0.49572013, 0.02815699)	0.0772845
GIMAP5	NM_018384	Hs.412331	55340	218805_at	-0.252157	(-0.4957120, 0.0281677)	0.0772967
UGT1A10 /// UGT1A8 /// UGT1A7 /// UGT1A6 /// UGT1A5 /// UGT1A9 /// UGT1A4 /// UGT1A1 /// UGT1A3	NM_019093	Hs.554822	54575 /// 54576 /// 54577 /// 54578 /// 54579 /// 54600 /// 54657 /// 54658 /// 54659	208596_s_at	-0.252117	(-0.49567971, 0.02821053)	0.0773454
MYH8	M36769	Hs.534028	4626	34471_at	-0.252005	(-0.49558957, 0.02832993)	0.0774814
FOSL2	NM_005253	Hs.220971	2355	205409_at	-0.251788	(-0.49541454, 0.02856173)	0.0777459
IFP38	AF354444	Hs.513128	83880	211455_at	-0.251767	(-0.49539821, 0.02858336)	0.0777707
DPP6	NM_001936	Hs.490684	1804	207789_s_at	-0.25159	(-0.49525496, 0.02877302)	0.0779877
PECAM1	M37780	Hs.514412	5175	208983_s_at	-0.251115	(-0.49487258, 0.02927913)	0.0785694
QKI	AF142421	Hs.510324	9444	214543_x_at	-0.250985	(-0.49476747, 0.02941820)	0.0787299
IFIT2	BE888744	Hs.437609	3433	217502_at	-0.250648	(-0.49449572, 0.02977765)	0.0791459
RNASE6	NM_005615	Hs.23262	6039	213566_at	-0.250617	(-0.49447132, 0.02980991)	0.0791833
PLAUR	AY029180	Hs.466871	5329	211924_s_at	-0.250476	(-0.49435758, 0.02996032)	0.0793579
SLC16A3	AL513917	Hs.500761	9123	202855_s_at	-0.250449	(-0.49433588, 0.02998901)	0.0793913
PSMB10	NM_002801	Hs.9661	5699	202659_at	-0.250423	(-0.49431462, 0.03001712)	0.079424
HLA-DQB1	M32577	Hs.409934	3119	211656_x_at	-0.250267	(-0.4941886, 0.0301837)	0.079618
XTP2	AW238632	Hs.494614	23215	214052_x_at	-0.250242	(-0.49416869, 0.03021005)	0.0796487
PECAM1	AA702701	Hs.514412	5175	208981_at	-0.25021	(-0.49414272, 0.03024437)	0.0796887
SLC1A3	NM_004172	Hs.481918	6507	202800_at	-0.250071	(-0.49403117, 0.03039182)	0.0798608
IL4	NM_000589	Hs.73917	3565	207538_at	-0.250042	(-0.4940075, 0.0304231)	0.0798974
SLA	NM_006748	Hs.75367	6503	203761_at	-0.249978	(-0.4939556, 0.0304917)	0.0799776
CDKN2C	NM_001262	Hs.525324	1031	204159_at	-0.249958	(-0.49394005, 0.03051224)	0.0800016
SLC2A3	AI631159	Hs.419240	6515	202497_x_at	-0.24994	(-0.49392501, 0.03053211)	0.0800249
RND1	U69563	Hs.124940	27289	210056_at	-0.249923	(-0.49391182, 0.03054954)	0.0800453
CYP1B1	AU144855	Hs.154654	1545	202436_s_at	-0.249713	(-0.49374178, 0.03077421)	0.0803087
LEREPO4	AV716798	Hs.368598	55854	201593_s_at	-0.249623	(-0.49366998, 0.03086906)	0.0804201
OGT	NM_025192	Hs.405410	8473	220594_at	-0.249613	(-0.49366180, 0.03087986)	0.0804328
TSPAN15	NM_012339	Hs.499941	23555	218693_at	-0.249594	(-0.4936460, 0.0309007)	0.0804573
N4BP1	AB014515	Hs.558438	9683	32069_at	-0.249483	(-0.4935564, 0.0310191)	0.0805966
NEB	NM_004543	Hs.555882	4703	205054_at	-0.24931	(-0.49341728, 0.03120281)	0.0808131
FAIM3	AI084226	Hs.58831	9214	221602_s_at	-0.24924	(-0.49336049, 0.03127781)	0.0809016
CD83	NM_004233	Hs.484703	9308	204440_at	-0.249194	(-0.49332372, 0.03132636)	0.080959
CSTB	NM_000100	Hs.695	1476	201201_at	-0.249118	(-0.49326248, 0.03140720)	0.0810546
HGF	M77227	Hs.396530	3082	210997_at	-0.249096	(-0.49324479, 0.03143057)	0.0810822
CCR1	AI421071	Hs.301921	1230	205098_at	-0.248951	(-0.49312773, 0.03158509)	0.0812652
KIAA1049	AK024679	Hs.415342	22980	214704_at	-0.248882	(-0.49307210, 0.03165852)	0.0813523
FSCN1	BC004908	Hs.118400	6624	210933_s_at	-0.248719	(-0.49294034, 0.03183242)	0.0815588
VNN1	NM_004666	Hs.12114	8876	205844_at	-0.248668	(-0.49289898, 0.03188699)	0.0816237
SLC2A3 /// SLC2A14	AA778684	Hs.419240	144195 /// 6515	222088_s_at	-0.248525	(-0.49278382, 0.03203895)	0.0818047
SLC4A4	AF157492	Hs.5462	8671	211494_s_at	-0.248302	(-0.4926036, 0.0322767)	0.0820884
NUPL1	NM_014778	Hs.507537	9818	204435_at	-0.248251	(-0.49256271, 0.03233062)	0.0821529
NAV3	AL080104	Hs.306322	89795	216632_at	-0.248126	(-0.49246190, 0.03246359)	0.0823121
C10orf10	AI302100	Hs.93675	11067	209182_s_at	-0.247984	(-0.49234741, 0.03261455)	0.0824931
XPO4	NM_022459	Hs.507452	64328	218479_s_at	-0.247979	(-0.49234340, 0.03261984)	0.0824994
CP	AA191647	Hs.558314	1356	214282_at	-0.247876	(-0.49225986, 0.03272999)	0.0826317
FOSL2	NM_024530	Hs.220971	2355	218880_at	-0.247825	(-0.49221866, 0.03278431)	0.082697
ICAM1	AA284705	Hs.515126	3383	215485_s_at	-0.24781	(-0.49220649, 0.03280034)	0.0827163
PTP4A1	BF576710	Hs.227777	7803	200733_s_at	-0.24775	(-0.49215776, 0.03286459)	0.0827936
LXN	NM_020169	Hs.478067	56925	218729_at	-0.247731	(-0.49214320, 0.03288378)	0.0828167
OR3A1	NM_002550	Hs.555884	4994	221353_at	-0.247689	(-0.49210919, 0.03292861)	0.0828707
TNFSF11	AF053712	Hs.333791	8600	210643_at	-0.24764	(-0.49206934, 0.03298113)	0.082934
HLA-DRB1	U65585	Hs.520049	3123	209312_x_at	-0.247611	(-0.49204623, 0.03301160)	0.0829707
FREQ	NM_014286	Hs.301760	23413	218266_s_at	-0.247475	(-0.49193623, 0.03315657)	0.0831457
FAM48A	AK021457	Hs.435815	55578	216717_at	-0.247348	(-0.49183362, 0.03329178)	0.0833091
UPK1B	NM_006952	Hs.271580	7348	210064_s_at	-0.247159	(-0.49168091, 0.03349297)	0.0835528
ASXL1	AL117518	Hs.374043	171023	212238_at	-0.246749	(-0.49134958, 0.03392936)	0.0840835
RGS16	U94829	Hs.413297	6004	209325_s_at	-0.24654	(-0.49118089, 0.03415144)	0.0843546
GULP1	AK023668	Hs.470887	51454	215913_s_at	-0.246531	(-0.49117414, 0.03416034)	0.0843655
MYL3	NM_000258	Hs.517939	4634	205589_at	-0.246465	(-0.49112066, 0.03423072)	0.0844515
CTSL2	AF070448	Hs.87417	1515	210074_at	-0.246353	(-0.49103010, 0.03434993)	0.0845975
DOK2	AI828929	Hs.71215	9046	214054_at	-0.246242	(-0.49094002, 0.03446848)	0.0847428
SLC4A7	NM_003615	Hs.250072	9497	207604_s_at	-0.246185	(-0.49089430, 0.03452864)	0.0848167
HLA-F	BE138825	Hs.519972	3134	221978_at	-0.246029	(-0.49076822, 0.03469455)	0.0850206
PCDHA9 /// PCDHAC2 /// PCDHAC1 /// PCDHA13 /// PCDHA12 /// PCDHA11 /// PCDHA10 /// PCDHA8 /// PCDHA7 /// PCDHA6 /// PCDHA5 /// PCDHA4 /// PCDHA3 /// PCDHA2 /// PCDHA1	AF152308	Hs.199343	56134 /// 56135 /// 56136 /// 56137 /// 56138 /// 56139 /// 56140 /// 56141 /// 56142 /// 56143 /// 56144 /// 56145 /// 56146 /// 56147 /// 9752	210674_s_at	-0.245999	(-0.49074368, 0.03472683)	0.0850603
TXN	AF065241	Hs.435136	7295	216609_at	-0.245948	(-0.4907027, 0.0347807)	0.0851267
IFI44	BE049439	Hs.82316	10561	214059_at	-0.245911	(-0.49067276, 0.03482013)	0.0851752
GBP1	NM_002053	Hs.62661	2633	202269_x_at	-0.245906	(-0.49066885, 0.03482528)	0.0851816
C20orf103	NM_012261	Hs.22920	24141	219463_at	-0.24576	(-0.49055111, 0.03498015)	0.0853726
CDH11	D21254	Hs.116471	1009	207172_s_at	-0.245742	(-0.49053588, 0.03500018)	0.0853973
SIDT1	NM_017699	Hs.272416	54847	219734_at	-0.24564	(-0.49045368, 0.03510829)	0.0855309
PPIF	BC005020	Hs.381072	10105	201489_at	-0.245579	(-0.49040472, 0.03517267)	0.0856105
CLIC2	AI768628	Hs.54570	1193	213415_at	-0.245534	(-0.49036788, 0.03522111)	0.0856705
ABI3BP	NM_024801	Hs.477015	25890	220518_at	-0.245491	(-0.49033294, 0.03526706)	0.0857274
IL27RA	NM_004843	Hs.132781	9466	205926_at	-0.245483	(-0.4903273, 0.0352745)	0.0857366
COL8A1	NM_020351	Hs.134830	1295	221152_at	-0.245396	(-0.49025686, 0.03536710)	0.0858514
ASTN	AB006627	Hs.495897	460	213197_at	-0.245363	(-0.49023011, 0.03540226)	0.085895
CSDA	AL556190	Hs.558424	8531	201160_s_at	-0.245314	(-0.49019050, 0.03545433)	0.0859596
RSAD2	AI337069	Hs.17518	91543	213797_at	-0.245303	(-0.49018168, 0.03546594)	0.085974
IL32	NM_004221	Hs.943	9235	203828_s_at	-0.245177	(-0.4900798, 0.0355998)	0.0861403
FDX1	NM_004109	Hs.744	2230	203647_s_at	-0.245037	(-0.4899662, 0.0357492)	0.0863263
PLA2G2D	NM_012400	Hs.189507	26279	220423_at	-0.245013	(-0.48994688, 0.03577456)	0.0863579
SLC6A5	AF142501	Hs.136557	9152	210810_s_at	-0.244681	(-0.48967866, 0.03612698)	0.086798
CCL19	U88321	Hs.50002	6363	210072_at	-0.244621	(-0.48962987, 0.03619107)	0.0868782
TRBV19 /// TRBC1	AL559122	Hs.534427	28568 /// 28639	213193_x_at	-0.244331	(-0.48939538, 0.03649904)	0.0872646
IL9	NM_000590	Hs.960	3578	208193_at	-0.244184	(-0.48927648, 0.03665517)	0.087461
MYLPF	NM_013292	Hs.50889	29895	205163_at	-0.244083	(-0.48919486, 0.03676234)	0.0875961
ARL7	BG435404	Hs.111554	10123	202207_at	-0.243983	(-0.48911432, 0.03686806)	0.0877294
C1QR1	NM_012072	Hs.97199	22918	202877_s_at	-0.243961	(-0.4890960, 0.0368921)	0.0877598
CGI-96	AL022316	Hs.553531	27341	33307_at	-0.24396	(-0.48909535, 0.03689296)	0.0877609
F2R	NM_001992	Hs.482562	2149	203989_x_at	-0.243824	(-0.48898513, 0.03703763)	0.0879437
TNFRSF12A	NM_016639	Hs.355899	51330	218368_s_at	-0.243812	(-0.48897538, 0.03705043)	0.0879599
HSPB6	AL551046	Hs.534538	126393	214767_s_at	-0.243754	(-0.48892906, 0.03711122)	0.0880368
STAT1	BC002704	Hs.470943	6772	209969_s_at	-0.243571	(-0.4887811, 0.0373054)	0.088283
GARS	D30658	Hs.404321	2617	208693_s_at	-0.243408	(-0.48864870, 0.03747907)	0.0885036
BST2	NM_004335	Hs.118110	684	201641_at	-0.243344	(-0.48859672, 0.03754726)	0.0885903
CHRNA5	NM_000745	Hs.1614	1138	206533_at	-0.243316	(-0.48857457, 0.03757632)	0.0886273
ZYX	BC002323	Hs.490415	7791	215706_x_at	-0.24322	(-0.48849651, 0.03767871)	0.0887577
KRTAP2-4	NM_030977	Hs.406714	85294	220970_s_at	-0.24291	(-0.48824578, 0.03800750)	0.0891775
HLA-DOA	NM_002119	Hs.351874	3111	206313_at	-0.242691	(-0.48806818, 0.03824032)	0.0894758
PLAUR	X74039	Hs.466871	5329	214866_at	-0.242672	(-0.48805281, 0.03826045)	0.0895017
FGD6	NM_018351	Hs.506381	55785	219901_at	-0.242658	(-0.48804216, 0.03827442)	0.0895196
APOBEC2	NM_006789	Hs.555915	10930	206160_at	-0.242417	(-0.48784696, 0.03853023)	0.0898484
WASPIP	NM_003387	Hs.128067	7456	202665_s_at	-0.242413	(-0.48784313, 0.03853526)	0.0898549
PLSCR2	NM_020359	Hs.147305	57047	207374_at	-0.242408	(-0.48783977, 0.03853966)	0.0898605
CD52	NM_001803	Hs.276770	1043	204661_at	-0.242101	(-0.48759104, 0.03886554)	0.0902809
DOM3Z	AF059252	Hs.153299	1797	38157_at	-0.242014	(-0.48752061, 0.03895778)	0.0904002
PCDHGB6	AF135156	---	56100	221682_s_at	-0.241997	(-0.48750650, 0.03897627)	0.0904241
BUB1	AL137654	Hs.469649	699	215509_s_at	-0.241826	(-0.48736806, 0.03915758)	0.090659
LY86	NM_004271	Hs.170081	9450	205859_at	-0.24155	(-0.48714490, 0.03944976)	0.0910385
IL5RA	M75914	Hs.68876	3568	210744_s_at	-0.241516	(-0.4871172, 0.0394860)	0.0910857
IGFBP4	NM_001552	Hs.462998	3487	201508_at	-0.241214	(-0.48687268, 0.03980606)	0.0915031
CYLD	AI453099	Hs.432993	1540	60084_at	-0.24119	(-0.48685292, 0.03983191)	0.0915369
RBM15	NM_022768	Hs.435947	64783	219286_s_at	-0.241037	(-0.48672916, 0.03999385)	0.0917488
MYB	AI357042	Hs.531941	4602	215152_at	-0.241032	(-0.48672473, 0.03999964)	0.0917564
HP	NM_005143	Hs.513711	3240	206697_s_at	-0.240938	(-0.48664902, 0.04009869)	0.0918862
FMNL1	NM_005892	Hs.100217	752	204789_at	-0.240899	(-0.48661695, 0.04014065)	0.0919412
TBX1	NM_005992	Hs.173984	6899	207662_at	-0.240884	(-0.48660522, 0.04015599)	0.0919613
EDNRB	NM_000115	Hs.82002	1910	204271_s_at	-0.240868	(-0.48659217, 0.04017307)	0.0919837
S100A8	AW238654	Hs.416073	6279	214370_at	-0.240721	(-0.48647334, 0.04032849)	0.0921879
SCO2	NM_005138	Hs.549099	9997	205241_at	-0.24067	(-0.48643146, 0.04038327)	0.0922599
CGI-96	NM_015703	Hs.553531	27341	202937_x_at	-0.240659	(-0.48642273, 0.04039469)	0.0922749
ASB4	AC003079	Hs.127735	51666	217229_at	-0.240566	(-0.48634750, 0.04049306)	0.0924044
BAG3	NM_004281	Hs.523309	9531	217911_s_at	-0.240274	(-0.48611076, 0.04080259)	0.0928129
SERPINA3	NM_001085	Hs.534293	12	202376_at	-0.240271	(-0.48610815, 0.04080601)	0.0928174
ITGA4	NM_000885	Hs.555880	3676	205884_at	-0.24022	(-0.48606701, 0.04085978)	0.0928885
UBE2B	AI768723	Hs.385986	7320	202334_s_at	-0.240181	(-0.48603533, 0.04090119)	0.0929433
FGF12	AL119322	Hs.185577	2257	214589_at	-0.240165	(-0.48602268, 0.04091773)	0.0929652
SGK	NM_005627	Hs.296323	6446	201739_at	-0.240151	(-0.48601103, 0.04093296)	0.0929853
CACNB1	M92301	Hs.635	782	210967_x_at	-0.240133	(-0.4859965, 0.0409519)	0.0930104
TRA@ /// TRDV2 /// TRAV20 /// TRAJ17 /// TRAC	M15565	Hs.534443	28517 /// 28663 /// 28738 /// 28755 /// 6955	210972_x_at	-0.240029	(-0.48591179, 0.04106265)	0.0931572
ERF	NM_006494	Hs.440332	2077	203643_at	-0.23998	(-0.4858725, 0.0411140)	0.0932253
ALB	AF116645	Hs.418167	213	211298_s_at	-0.239883	(-0.48579353, 0.04121719)	0.0933623
POLR2D	NM_004805	Hs.444887	5433	203664_s_at	-0.239803	(-0.48572930, 0.04130113)	0.0934738
FPRL2	NM_002030	Hs.445466	2359	214560_at	-0.239768	(-0.4857006, 0.0413386)	0.0935237
RS1	NM_000330	Hs.567248	6247	207363_at	-0.239691	(-0.48563843, 0.04141985)	0.0936318
IL1A	M15329	Hs.1722	3552	210118_s_at	-0.239663	(-0.48561553, 0.04144975)	0.0936716
CD86	NM_006889	Hs.171182	942	205686_s_at	-0.239545	(-0.48552022, 0.04157425)	0.0938376
ARL7	BC001051	Hs.111554	10123	202208_s_at	-0.239521	(-0.48550078, 0.04159964)	0.0938714
NDUFA9	AF050641	Hs.75227	4704	208969_at	-0.239479	(-0.48546604, 0.04164502)	0.093932
KCNMA1	U02632	Hs.144795	3778	214921_at	-0.239468	(-0.48545772, 0.04165588)	0.0939465
RDH16	AF086735	Hs.134958	8608	206753_at	-0.239371	(-0.48537840, 0.04175948)	0.0940849
SLC2A3	NM_006931	Hs.419240	6515	202499_s_at	-0.239365	(-0.4853736, 0.0417658)	0.0940933
GPR132	NM_013345	Hs.532504	29933	221140_s_at	-0.239264	(-0.48529177, 0.04187261)	0.0942362
GK	AA292874	Hs.1466	2710	215966_x_at	-0.239242	(-0.48527381, 0.04189606)	0.0942676
PTPNS1	D86043	Hs.128846	140885	202895_s_at	-0.239143	(-0.48519375, 0.04200059)	0.0944076
NEK1	AF155113	Hs.481181	4750	216213_at	-0.238986	(-0.48506655, 0.04216664)	0.0946304
PPP2R5E	NM_006246	Hs.334868	5529	203338_at	-0.238907	(-0.48500285, 0.04224979)	0.0947422
TRBV19 /// TRBC1	M15564	Hs.534427	28568 /// 28639	210915_x_at	-0.238776	(-0.48489614, 0.04238906)	0.0949295
EFNB2	U16797	Hs.149239	1948	202669_s_at	-0.238752	(-0.48487643, 0.04241478)	0.0949642
LEF1	AF288571	Hs.555947	51176	221558_s_at	-0.238707	(-0.48484049, 0.04246168)	0.0950274
DAB2	BC003064	Hs.481980	1601	201279_s_at	-0.238668	(-0.48480880, 0.04250303)	0.0950831
CD52	N90866	Hs.276770	1043	34210_at	-0.238627	(-0.48477567, 0.04254627)	0.0951414
HNT	AW117456	Hs.504352	50863	222020_s_at	-0.23861	(-0.4847619, 0.0425643)	0.0951657
IRF1	NM_002198	Hs.436061	3659	202531_at	-0.238579	(-0.48473652, 0.04259735)	0.0952103
TGM2	AL031651	Hs.517033	7052	201042_at	-0.23855	(-0.48471291, 0.04262815)	0.0952519
CSF1R	NM_005211	Hs.483829	1436	203104_at	-0.238536	(-0.48470178, 0.04264267)	0.0952715
ENO1	U88968	Hs.517145	2023	216554_s_at	-0.238508	(-0.48467858, 0.04267295)	0.0953124
HLA-B	L42024	Hs.77961	3106	209140_x_at	-0.238492	(-0.4846657, 0.0426898)	0.0953352
CLTB	BC006332	Hs.484241	1212	211043_s_at	-0.23849	(-0.48466394, 0.04269204)	0.0953382
COMMD1	AK025191	Hs.468702	150684	216773_at	-0.238388	(-0.48458175, 0.04279927)	0.0954832
NPC1	NM_000271	Hs.464779	4864	202679_at	-0.238348	(-0.48454867, 0.04284242)	0.0955416
FAIM3	AI084226	Hs.58831	9214	221601_s_at	-0.238339	(-0.48454195, 0.04285118)	0.0955534
IGFBP7	NM_001553	Hs.479808	3490	201162_at	-0.238168	(-0.48440316, 0.04303221)	0.0957988
MYL6	AA419227	Hs.505705	4637	214002_at	-0.238156	(-0.48439361, 0.04304466)	0.0958157
CCT6B	NM_006584	Hs.73072	10693	206587_at	-0.238115	(-0.4843598, 0.0430888)	0.0958756
STC1	AI300520	Hs.25590	6781	204595_s_at	-0.238065	(-0.48431945, 0.04314138)	0.095947
ANK1	AI659683	Hs.491558	286	205389_s_at	-0.23797	(-0.4842424, 0.0432418)	0.0960834
DICER1	AK001827	Hs.87889	23405	216280_s_at	-0.237952	(-0.4842275, 0.0432613)	0.0961099
THY1	AA218868	Hs.134643	7070	213869_x_at	-0.237822	(-0.48412190, 0.04339896)	0.0962973
MAFF	AL021977	Hs.517617	23764	36711_at	-0.237757	(-0.48406909, 0.04346779)	0.0963911
ELA2A	NM_001971	Hs.21	63036	206447_at	-0.237711	(-0.48403228, 0.04351578)	0.0964566
BTN3A2	BC002832	Hs.376046	11118	209846_s_at	-0.237659	(-0.48399020, 0.04357063)	0.0965314
KIAA0082	D43949	Hs.520102	23070	212380_at	-0.237627	(-0.48396380, 0.04360504)	0.0965784
MYOM2	NM_003970	Hs.443683	9172	205826_at	-0.23761	(-0.48394978, 0.04362331)	0.0966034
FXYD5	NM_014164	Hs.333418	53827	218084_x_at	-0.23738	(-0.48376313, 0.04386655)	0.096936
CHL1	NM_006614	Hs.148909	10752	204591_at	-0.237375	(-0.48375927, 0.04387158)	0.0969429
GZMA	NM_006144	Hs.90708	3001	205488_at	-0.237309	(-0.483706, 0.043941)	0.0970381
IFI16	AF208043	Hs.380250	3428	208966_x_at	-0.237302	(-0.4837004, 0.0439483)	0.0970481
AIF1	U19713	Hs.76364	199	209901_x_at	-0.237238	(-0.48364824, 0.04401624)	0.0971412
C4BPA	NM_000715	Hs.1012	722	205654_at	-0.237192	(-0.48361093, 0.04406485)	0.097208
COL3A1	NM_000090	Hs.443625	1281	201852_x_at	-0.237159	(-0.48358449, 0.04409929)	0.0972553
SMR3A	NM_012390	Hs.511990	26952	214566_at	-0.23712	(-0.48355196, 0.04414166)	0.0973134
BBOX1	NM_003986	Hs.144845	8424	205363_at	-0.236976	(-0.48343507, 0.04429392)	0.0975228
COL4A3	AI694562	Hs.471525	1285	222073_at	-0.23694	(-0.48340667, 0.04433091)	0.0975738
CENTA2	NM_018404	Hs.514063	55803	219358_s_at	-0.23686	(-0.48334165, 0.04441558)	0.0976904
GIMAP5	AI435089	Hs.412331	55340	64064_at	-0.236859	(-0.48334077, 0.04441674)	0.097692
AKAP6	AW451230	Hs.509083	9472	217669_s_at	-0.236749	(-0.48325082, 0.04453386)	0.0978535
RARA	BE383139	Hs.535499	5914	216300_x_at	-0.236583	(-0.48311605, 0.04470933)	0.098096
GABARAPL1	BF125756	Hs.524250	23710	208868_s_at	-0.236564	(-0.48310098, 0.04472894)	0.0981231
PTDSR	AK021780	Hs.514505	23210	212723_at	-0.23632	(-0.48290317, 0.04498642)	0.0984798
IL12RB2	NM_001559	Hs.479347	3595	206999_at	-0.236087	(-0.48271378, 0.04523288)	0.0988222
DAZ1 /// DAZ3 /// DAZ2 /// DAZ4	AF271088	Hs.558522	1617 /// 57054 /// 57055 /// 57135	216922_x_at	-0.235757	(-0.48244555, 0.04558181)	0.0993086
SPRY1	BF508662	Hs.436944	10252	212558_at	-0.23572	(-0.48241584, 0.04562046)	0.0993626
ATF7IP	NM_018179	Hs.546406	55729	218987_at	-0.235402	(-0.48215663, 0.04595754)	0.0998346
HLA-C	M12679	Hs.534125	3107	214459_x_at	-0.235278	(-0.4820561, 0.0460882)	0.100018
IF	NM_000204	Hs.312485	3426	203854_at	-0.235244	(-0.48202851, 0.04612409)	0.100069
SNX1	NM_003099	Hs.188634	6642	201716_at	-0.23519	(-0.48198474, 0.04618099)	0.100149
CD2BP2	NM_006110	Hs.567260	10421	202257_s_at	-0.235061	(-0.48188018, 0.04631688)	0.10034
IFRG28	NM_022147	Hs.43388	64108	219684_at	-0.235041	(-0.48186332, 0.04633879)	0.100371
PTPN22	NM_012411	Hs.535276	26191	208010_s_at	-0.235031	(-0.48185564, 0.04634878)	0.100385
KLRK1	NM_007360	Hs.387787	22914	205821_at	-0.234914	(-0.48176015, 0.04647287)	0.10056
NOVA1	NM_002515	Hs.211225	4857	205794_s_at	-0.234793	(-0.48166220, 0.04660014)	0.100739
VENTXP1	AF164963	Hs.447377	139538	216722_at	-0.234786	(-0.48165616, 0.04660799)	0.100751
TEX12	NM_031275	Hs.524039	56158	221438_s_at	-0.23471	(-0.48159475, 0.04668777)	0.100863
SCN11A	AF150882	Hs.186877	11280	210853_at	-0.234692	(-0.48158029, 0.04670656)	0.10089
PPFIBP1	AI962377	Hs.172445	8496	214374_s_at	-0.234645	(-0.48154217, 0.04675607)	0.10096
CDKN2C	U17074	Hs.525324	1031	211792_s_at	-0.234644	(-0.4815413, 0.0467572)	0.100961
SERPINB9	BC002538	Hs.104879	5272	209723_at	-0.234486	(-0.48141291, 0.04692397)	0.101198
CD96	NM_005816	Hs.142023	10225	206761_at	-0.234375	(-0.48132217, 0.04704182)	0.101365
COBLL1	BC006264	Hs.470457	22837	211032_at	-0.234276	(-0.4812417, 0.0471463)	0.101514
HSPA14	NM_016299	Hs.534169	51182	219212_at	-0.234229	(-0.48120368, 0.04719569)	0.101584
LOC339524	AK002179	Hs.306423	339524	215039_at	-0.234166	(-0.48115263, 0.04726197)	0.101678
KCNJ13	AB013889	Hs.467338	3769	211427_s_at	-0.234084	(-0.48108575, 0.04734879)	0.101802
EBF2	NM_022659	Hs.491292	64641	220392_at	-0.234034	(-0.48104541, 0.04740117)	0.101876
DHRS9	NM_005771	Hs.179608	10170	219799_s_at	-0.233917	(-0.48095020, 0.04752475)	0.102053
SENP5	N32782	Hs.533124	205564	57703_at	-0.233867	(-0.48090890, 0.04757835)	0.102129
MYOD1	NM_002478	Hs.181768	4654	206657_s_at	-0.233722	(-0.48079179, 0.04773034)	0.102347
DUSP1	NM_004417	Hs.171695	1843	201041_s_at	-0.233713	(-0.48078441, 0.04773992)	0.102361
DIO2	U53506	Hs.202354	1734	203699_s_at	-0.233582	(-0.48067780, 0.04787826)	0.102559
ZNF207	NM_003457	Hs.500775	7756	200829_x_at	-0.233365	(-0.48050112, 0.04810747)	0.102888
AAK1	NM_014911	Hs.552584	22848	205434_s_at	-0.233296	(-0.48044462, 0.04818076)	0.102993
AGTR1	NM_004835	Hs.477887	185	208016_s_at	-0.233235	(-0.48039487, 0.04824528)	0.103086
UGCG	NM_003358	Hs.304249	7357	204881_s_at	-0.233178	(-0.48034883, 0.04830499)	0.103172
EIF5A2	NM_020390	Hs.164144	56648	220198_s_at	-0.233169	(-0.48034156, 0.04831442)	0.103186
PTGER3	AL031429	Hs.445000	5733	210833_at	-0.233164	(-0.48033731, 0.04831994)	0.103194
TFRC	BC001188	Hs.529618	7037	208691_at	-0.232965	(-0.48017595, 0.04852919)	0.103496
DAB2	N21202	Hs.481980	1601	201278_at	-0.232938	(-0.48015343, 0.04855838)	0.103538
SLC4A4	AF069510	Hs.5462	8671	210739_x_at	-0.232929	(-0.48014667, 0.04856715)	0.10355
DAPK2	AK026801	Hs.237886	23604	215184_at	-0.23291	(-0.48013122, 0.04858718)	0.103579
SORCS3	AB028982	Hs.348526	22986	215522_at	-0.232817	(-0.4800552, 0.0486857)	0.103722
EREG	NM_001432	Hs.115263	2069	205767_at	-0.232787	(-0.48003057, 0.04871766)	0.103768
SYNCRIP	AF037448	Hs.485877	10492	209025_s_at	-0.23275	(-0.48000053, 0.04875661)	0.103825
GZMB	J03189	Hs.1051	3002	210164_at	-0.232749	(-0.48000000, 0.04875729)	0.103826
TNS1	NM_022648	Hs.471381	7145	218864_at	-0.232746	(-0.47999728, 0.04876081)	0.103831
STX11	AF071504	Hs.118958	8676	210190_at	-0.232709	(-0.47996727, 0.04879972)	0.103887
MYL4	M36172	Hs.463300	4635	210088_x_at	-0.232577	(-0.47985962, 0.04893924)	0.104089
PAM	AI022882	Hs.369430	5066	212958_x_at	-0.232305	(-0.47963855, 0.04922571)	0.104506
AMPD1	NM_000036	Hs.89570	270	206121_at	-0.232019	(-0.47940571, 0.04952735)	0.104945
GABARAPL1	BF125756	Hs.524250	23710	208869_s_at	-0.231983	(-0.47937622, 0.04956554)	0.105001
HLA-E	M31183	Hs.381008	3133	217456_x_at	-0.231947	(-0.47934735, 0.04960294)	0.105056
PDXK	AW449022	Hs.284491	8566	218018_at	-0.231798	(-0.47922566, 0.04976052)	0.105287
NPC2	NM_006432	Hs.433222	10577	200701_at	-0.231732	(-0.4791722, 0.0498298)	0.105388
CREM	NM_001881	Hs.200250	1390	207630_s_at	-0.231637	(-0.47909465, 0.04993015)	0.105535
ITGA4	BG532690	Hs.555880	3676	213416_at	-0.231569	(-0.47903919, 0.05000195)	0.105641
GABARAPL1 /// GABARAPL3	AF180519	Hs.524250	23710 /// 23766	211458_s_at	-0.23149	(-0.47897483, 0.05008527)	0.105763
EIF5B	BE138647	Hs.158688	9669	214313_s_at	-0.231488	(-0.4789730, 0.0500876)	0.105766
AGPAT5	NM_018361	Hs.490899	55326	218096_at	-0.231396	(-0.47889875, 0.05018374)	0.105908
CD28	NM_006139	Hs.1987	940	206545_at	-0.231391	(-0.47889456, 0.05018917)	0.105916
PLXNC1	NM_005761	Hs.554795	10154	206471_s_at	-0.23118	(-0.4787227, 0.0504116)	0.106244
CAPN10	NM_023089	Hs.112218	11132	221040_at	-0.231046	(-0.47861397, 0.05055227)	0.106451
BIN1	NM_004305	Hs.193163	274	202931_x_at	-0.231046	(-0.47861344, 0.05055295)	0.106452
ENPP1	NM_006208	Hs.527295	5167	205066_s_at	-0.23095	(-0.47853513, 0.05065427)	0.106602
THRB	NM_000461	Hs.187861	7068	207044_at	-0.230907	(-0.47850038, 0.05069923)	0.106669
SLAMF8	NM_020125	Hs.438683	56833	219385_at	-0.230894	(-0.47848948, 0.05071333)	0.10669
FABP3	AI041520	Hs.554739	2170	214285_at	-0.230857	(-0.47845985, 0.05075165)	0.106746
GM2A	AL513583	Hs.483873	2760	212737_at	-0.230592	(-0.47824377, 0.05103112)	0.107161
ANKRD1	NM_014391	Hs.448589	27063	206029_at	-0.230496	(-0.47816523, 0.05113269)	0.107312
KIR2DL4	NM_002255	Hs.166085	3805	208426_x_at	-0.230425	(-0.47810797, 0.05120671)	0.107422
XLKD1	NM_016164	Hs.246769	10894	220037_s_at	-0.230399	(-0.47808668, 0.05123425)	0.107463
CD6	AW134823	Hs.502710	923	213958_at	-0.230381	(-0.47807183, 0.05125344)	0.107492
USP53	AK025301	Hs.431081	54532	216775_at	-0.230365	(-0.47805898, 0.05127006)	0.107516
PLXNC1	NM_005761	Hs.554795	10154	206470_at	-0.230224	(-0.47794359, 0.05141922)	0.107739
RELB	NM_006509	Hs.307905	5971	205205_at	-0.230209	(-0.47793137, 0.05143503)	0.107762
HSPB2	NM_001541	Hs.78846	3316	205824_at	-0.230198	(-0.47792304, 0.05144579)	0.107778
MYH8	NM_002472	Hs.534028	4626	206717_at	-0.230002	(-0.47776271, 0.05165301)	0.108088
PRKCQ	L01087	Hs.498570	5588	210039_s_at	-0.229919	(-0.4776955, 0.0517399)	0.108218
DDO	AL050350	Hs.195313	8528	222134_at	-0.229817	(-0.47761203, 0.05184772)	0.10838
TFF1	NM_003225	Hs.162807	7031	205009_at	-0.229722	(-0.4775351, 0.0519471)	0.108529
SLC7A5	AB018009	Hs.513797	8140	201195_s_at	-0.229721	(-0.47753373, 0.05194888)	0.108532
NQO2	NM_000904	Hs.533050	4835	203814_s_at	-0.229684	(-0.47750390, 0.05198741)	0.108589
GK	NM_000167	Hs.1466	2710	207387_s_at	-0.229376	(-0.47725264, 0.05231194)	0.109077
SYNCRIP	AL520908	Hs.485877	10492	217834_s_at	-0.229231	(-0.47713491, 0.05246397)	0.109307
HS3ST2	NM_006043	Hs.115830	9956	219697_at	-0.229178	(-0.4770915, 0.0525200)	0.109392
SLC16A3	NM_004207	Hs.500761	9123	202856_s_at	-0.229151	(-0.47706968, 0.05254819)	0.109434
NKTR	AI688640	Hs.529509	4820	215339_at	-0.229033	(-0.4769729, 0.0526731)	0.109623
RAMP3	NM_005856	Hs.25691	10268	205326_at	-0.228981	(-0.47693115, 0.05272703)	0.109704
PPFIA4	AK023365	Hs.153648	8497	214978_s_at	-0.228936	(-0.47689435, 0.05277453)	0.109776
C20orf111	AF217514	Hs.75798	51526	209020_at	-0.228887	(-0.47685420, 0.05282636)	0.109855
ELL3	NM_025165	Hs.558550	80237	219517_at	-0.228824	(-0.47680314, 0.05289225)	0.109955
HIST1H2AL	NM_003511	Hs.233568	8332	214554_at	-0.228741	(-0.47673520, 0.05297994)	0.110088
GTF3A	BE542815	Hs.445977	2971	215091_s_at	-0.228724	(-0.47672157, 0.05299753)	0.110115
APAF1	AF149794	Hs.552567	317	211553_x_at	-0.228698	(-0.47670000, 0.05302536)	0.110157
SNX1	AF065484	Hs.188634	6642	214531_s_at	-0.22869	(-0.47669403, 0.05303307)	0.110169
SELPLG	AI741056	Hs.127346	6404	209879_at	-0.228583	(-0.47660644, 0.05314608)	0.11034
NOS2A	L24553	Hs.462525	4843	210037_s_at	-0.2285	(-0.47653902, 0.05323308)	0.110473
TLE4	BF217301	Hs.444213	7091	214688_at	-0.228497	(-0.47653635, 0.05323652)	0.110478
KRAS	NM_004985	Hs.505033	3845	204010_s_at	-0.228407	(-0.4764624, 0.0533319)	0.110623
BTN2A2	W58757	Hs.373938	10385	205298_s_at	-0.228282	(-0.47636106, 0.05346264)	0.110823
AIF1	BF213829	Hs.76364	199	215051_x_at	-0.228149	(-0.47625232, 0.05360289)	0.111037
TSC22D2	AF201292	Hs.52526	9819	210954_s_at	-0.228149	(-0.47625236, 0.05360283)	0.111037
H41	AI928407	Hs.518265	55573	213554_s_at	-0.228017	(-0.47614477, 0.05374157)	0.111249
STAB1	NM_015136	Hs.301989	23166	204150_at	-0.22801	(-0.47613871, 0.05374938)	0.111261
ICOSLG	AL355690	Hs.14155	23308	211197_s_at	-0.227985	(-0.47611853, 0.05377541)	0.111301
CBLB	NM_004351	Hs.430589	868	208348_s_at	-0.22781	(-0.47597571, 0.05395954)	0.111584
OPTN	AV757675	Hs.332706	10133	202074_s_at	-0.227766	(-0.47594010, 0.05400544)	0.111654
PAM	BF038548	Hs.369430	5066	214620_x_at	-0.227532	(-0.47574886, 0.05425195)	0.112033
PSME4	D38521	Hs.413801	23198	212219_at	-0.227477	(-0.47570438, 0.05430926)	0.112121
SLC3A2	NM_002394	Hs.502769	6520	200924_s_at	-0.227434	(-0.4756688, 0.0543551)	0.112192
SFTPA2	NM_006926	Hs.464987	6436	218835_at	-0.227318	(-0.47557430, 0.05447688)	0.11238
RARG	L12060	Hs.1497	5916	217178_at	-0.227312	(-0.47556954, 0.05448301)	0.112389
SERPINB4	U19557	Hs.123035	6318	210413_x_at	-0.227283	(-0.47554601, 0.05451332)	0.112436
HLA-DMA	X76775	Hs.351279	3108	217478_s_at	-0.227228	(-0.47550119, 0.05457107)	0.112525
SSB	NM_003142	Hs.546301	6741	201138_s_at	-0.227214	(-0.47548930, 0.05458639)	0.112549
MOBP	NM_006501	Hs.121333	4336	207659_s_at	-0.22719	(-0.47547015, 0.05461106)	0.112587
TPI1	M10036	Hs.524219	7167	210050_at	-0.22716	(-0.47544539, 0.05464296)	0.112637
TPM4	AI214061	Hs.466088	7171	212481_s_at	-0.2271	(-0.47539692, 0.05470539)	0.112733
ST3GAL4	NM_006278	Hs.504251	6484	203759_at	-0.226815	(-0.47516403, 0.05500534)	0.113198
PDLIM2	NM_021630	Hs.555972	64236	219165_at	-0.226546	(-0.47494466, 0.05528778)	0.113637
SERPINA1	NM_000295	Hs.525557	5265	202833_s_at	-0.226515	(-0.47491913, 0.05532064)	0.113688
TNFAIP6	AW188198	Hs.437322	7130	206025_s_at	-0.226502	(-0.47490872, 0.05533405)	0.113709
PDE4D	AF012074	Hs.117545	5144	210837_s_at	-0.226341	(-0.4747771, 0.0555035)	0.113974
MRPL17	AK026857	Hs.523456	63875	222216_s_at	-0.226127	(-0.47460243, 0.05572824)	0.114325
PDF /// COG8	NM_022341	Hs.130849	64146 /// 84342	219575_s_at	-0.226125	(-0.4746006, 0.0557306)	0.114329
ALOX5AP	NM_001629	Hs.507658	241	204174_at	-0.226092	(-0.47457357, 0.05576538)	0.114383
CCL14 /// CCL15	AF031587	Hs.272493	6358 /// 6359	210390_s_at	-0.225775	(-0.47431520, 0.05609775)	0.114905
SHH	NM_000193	Hs.121539	6469	207586_at	-0.225718	(-0.47426808, 0.05615835)	0.115
CDC34	BG476661	Hs.514997	997	212540_at	-0.225524	(-0.47410985, 0.05636184)	0.11532
C8orf4	NM_020130	Hs.283683	56892	218541_s_at	-0.225483	(-0.47407670, 0.05640447)	0.115388
ITGA4	NM_000885	Hs.555880	3676	205885_s_at	-0.225464	(-0.47406079, 0.05642492)	0.11542
TMEM49 /// MIRN21	NM_030938	Hs.444569	406991 /// 81671	220990_s_at	-0.22509	(-0.47375555, 0.05681731)	0.11604
RASGRP3	NM_015376	Hs.143674	25780	205801_s_at	-0.225018	(-0.47369678, 0.05689284)	0.11616
PIK3R3	AF028785	Hs.170510	8503	211580_s_at	-0.22487	(-0.47357574, 0.05704838)	0.116406
IGHG1 /// LOC440361 /// LOC440370	AJ275383	Hs.512293	3500 /// 440361 /// 440370	217369_at	-0.224865	(-0.4735718, 0.0570534)	0.116414
DAF	NM_000574	Hs.527653	1604	201925_s_at	-0.224798	(-0.4735168, 0.0571241)	0.116527
TSPAN4	AF054841	Hs.26518	7106	209264_s_at	-0.224798	(-0.47351666, 0.05712429)	0.116527
LZTS1	NM_021020	Hs.521432	11178	219042_at	-0.224733	(-0.4734639, 0.0571921)	0.116635
TNP2	X63759	Hs.513349	7142	217460_at	-0.22473	(-0.47346125, 0.05719548)	0.11664
TLR2	NM_003264	Hs.519033	7097	204924_at	-0.22456	(-0.47332217, 0.05737415)	0.116925
HLA-C	BC004489	Hs.534125	3107	208812_x_at	-0.224551	(-0.47331479, 0.05738363)	0.11694
TCF4	NM_003199	Hs.200285	6925	203753_at	-0.224157	(-0.47299311, 0.05779672)	0.1176
BGN /// SDCCAG33	AA845258	Hs.821	10194 /// 633	213905_x_at	-0.224093	(-0.47294041, 0.05786437)	0.117708
HIST1H2AM	NM_003514	Hs.134999	8336	214481_at	-0.224008	(-0.4728709, 0.0579536)	0.117851
RUNX1	AF312386	Hs.149261	861	211181_x_at	-0.223924	(-0.47280267, 0.05804118)	0.117992
DUSP26	NM_024025	Hs.8719	78986	219144_at	-0.223765	(-0.47267266, 0.05820806)	0.11826
PTK9	N25562	Hs.514761	5756	214008_at	-0.223764	(-0.47267173, 0.05820924)	0.118262
CNN3	NM_001839	Hs.483454	1266	201445_at	-0.223716	(-0.47263206, 0.05826015)	0.118344
HK3	NM_002115	Hs.411695	3101	205936_s_at	-0.223601	(-0.4725385, 0.0583802)	0.118537
EDNRB	NM_003991	Hs.82002	1910	206701_x_at	-0.223517	(-0.47247005, 0.05846804)	0.118679
BMP2K	AI735391	Hs.146551	55589	59644_at	-0.223423	(-0.47239289, 0.05856702)	0.118838
DAB2	NM_001343	Hs.481980	1601	201280_s_at	-0.223339	(-0.47232469, 0.05865451)	0.11898
ICMT	AL578502	Hs.515688	23463	201609_x_at	-0.22329	(-0.47228448, 0.05870608)	0.119063
HLA-DRB5	NM_021983	Hs.534322	3127	208306_x_at	-0.223168	(-0.47218470, 0.05883405)	0.11927
STAT6	BC004973	Hs.524518	6778	201331_s_at	-0.22315	(-0.47217004, 0.05885286)	0.1193
NCF2	BC001606	Hs.518604	4688	209949_at	-0.223063	(-0.47209860, 0.05894447)	0.119449
ABCA12	AL080207	Hs.134585	26154	215465_at	-0.222933	(-0.47199247, 0.05908056)	0.11967
ETV1	BE881590	Hs.22634	2115	221911_at	-0.222924	(-0.47198471, 0.05909051)	0.119686
CXCR6	U73531	Hs.34526	10663	211469_s_at	-0.22287	(-0.47194060, 0.05914706)	0.119778
UBASH3A	NM_018961	Hs.473912	53347	220418_at	-0.222852	(-0.47192585, 0.05916597)	0.119808
ZC3HAV1	NM_020119	Hs.133512	56829	220104_at	-0.222671	(-0.47177822, 0.05935521)	0.120116
FKBP11	NM_016594	Hs.438695	51303	219117_s_at	-0.222668	(-0.47177548, 0.05935872)	0.120122
ZAK	NM_016653	Hs.444451	51776	218833_at	-0.222576	(-0.47170033, 0.05945504)	0.120279
TRIM21	NM_003141	Hs.532357	6737	204804_at	-0.222467	(-0.4716106, 0.0595700)	0.120467
UGT1A10 /// UGT1A8 /// UGT1A7 /// UGT1A6 /// UGT1A5 /// UGT1A9 /// UGT1A4 /// UGT1A1 /// UGT1A3	NM_021027	Hs.554822	54575 /// 54576 /// 54577 /// 54578 /// 54579 /// 54600 /// 54657 /// 54658 /// 54659	204532_x_at	-0.222466	(-0.47160990, 0.05957094)	0.120468
MYL7	NM_021223	Hs.75636	58498	219942_at	-0.22245	(-0.47159701, 0.05958746)	0.120495
HSPA2	U56725	Hs.432648	3306	211538_s_at	-0.222448	(-0.47159538, 0.05958954)	0.120498
KLHL24	AW006750	Hs.407709	54800	221985_at	-0.222371	(-0.47153272, 0.05966984)	0.12063
EGR2	NM_000399	Hs.1395	1959	205249_at	-0.222328	(-0.4714975, 0.0597150)	0.120703
COL3A1	AU144167	Hs.443625	1281	215076_s_at	-0.222285	(-0.47146226, 0.05976011)	0.120777
FLJ13448	NM_025147	Hs.288945	80219	219397_at	-0.222179	(-0.47137513, 0.05987174)	0.12096
POSTN	AW137148	Hs.136348	10631	214981_at	-0.222009	(-0.47123648, 0.06004935)	0.121251
STK10	AB015718	Hs.519756	6793	40420_at	-0.221949	(-0.4711873, 0.0601123)	0.121354
DDX19B /// DDX19A /// DDX19-DDX19L	AL553254	Hs.221761	11269 /// 544314 /// 55308	202576_s_at	-0.221906	(-0.47115202, 0.06015752)	0.121428
JUNB	NM_002229	Hs.25292	3726	201473_at	-0.221821	(-0.47108257, 0.06024645)	0.121575
GLA	NM_000169	Hs.69089	2717	214430_at	-0.221814	(-0.47107707, 0.06025349)	0.121586
TAPBP	AF029750	Hs.370937	6892	208829_at	-0.221754	(-0.47102754, 0.06031691)	0.121691
DAB2	AF188298	Hs.481980	1601	210757_x_at	-0.221749	(-0.47102327, 0.06032238)	0.1217
GLIPR1	U16307	Hs.553516	11010	204222_s_at	-0.221677	(-0.47096470, 0.06039737)	0.121823
JUN	BC002646	Hs.525704	3725	201465_s_at	-0.221672	(-0.47096043, 0.06040284)	0.121832
TCF4	AK026674	Hs.200285	6925	222146_s_at	-0.221662	(-0.47095214, 0.06041345)	0.121849
SLC4A4	NM_003759	Hs.5462	8671	203908_at	-0.221472	(-0.47079685, 0.06061226)	0.122177
PTGES	NM_004878	Hs.146688	9536	207388_s_at	-0.221459	(-0.47078616, 0.06062594)	0.1222
PLAT	NM_000930	Hs.491582	5327	201860_s_at	-0.221434	(-0.47076544, 0.06065246)	0.122244
KIAA1212	NM_017571	Hs.292925	55704	219387_at	-0.221429	(-0.47076140, 0.06065763)	0.122252
pp9099	NM_025201	Hs.458575	80301	204436_at	-0.221364	(-0.47070847, 0.06072538)	0.122364
IL17	Z58820	Hs.41724	3605	216876_s_at	-0.221241	(-0.47060763, 0.06085444)	0.122578
NR4A3	NM_006981	Hs.279522	8013	207978_s_at	-0.22106	(-0.47045965, 0.06104379)	0.122891
TNNC2	NM_003279	Hs.182421	7125	205388_at	-0.220895	(-0.47032464, 0.06121652)	0.123178
TIMM8B	NM_012459	Hs.279915	26521	218357_s_at	-0.220887	(-0.47031767, 0.06122544)	0.123193
IFI16	NM_005531	Hs.380250	3428	206332_s_at	-0.22066	(-0.47013245, 0.06146234)	0.123587
ZFX /// ZFY	NM_003411	Hs.522845	7543 /// 7544	207247_s_at	-0.220609	(-0.47008993, 0.06151671)	0.123678
IL2RA	NM_000417	Hs.231367	3559	206341_at	-0.220496	(-0.46999741, 0.06163502)	0.123875
MAP3K8	NM_005204	Hs.432453	1326	205027_s_at	-0.220318	(-0.46985197, 0.06182097)	0.124186
RAI17	AF070622	Hs.193118	57178	212124_at	-0.220301	(-0.46983812, 0.06183867)	0.124215
CTLA4	NM_005214	Hs.247824	1493	221331_x_at	-0.22026	(-0.46980483, 0.06188124)	0.124286
BCL6	S67779	Hs.478588	604	215990_s_at	-0.220156	(-0.46971914, 0.06199077)	0.12447
CRIP2	U36190	Hs.534309	1397	208978_at	-0.220097	(-0.46967106, 0.06205221)	0.124573
DHRS2	AK000345	Hs.272499	10202	214079_at	-0.220084	(-0.46966049, 0.06206573)	0.124595
MYH2	NM_017534	Hs.499745	4620	204631_at	-0.220082	(-0.4696584, 0.0620684)	0.1246
DOCK2	D86964	Hs.325528	1794	213160_at	-0.219958	(-0.46955677, 0.06219828)	0.124818
PDXK	NM_003681	Hs.284491	8566	202671_s_at	-0.219955	(-0.4695544, 0.0622013)	0.124823
BCL6	NM_001706	Hs.478588	604	203140_at	-0.219816	(-0.46944050, 0.06234684)	0.125068
GBP2	NM_004120	Hs.386567	2634	202748_at	-0.21975	(-0.46938657, 0.06241575)	0.125184
CRAT	BC000723	Hs.12068	1384	209522_s_at	-0.219639	(-0.46929626, 0.06253112)	0.125378
HPRT1	NM_000194	Hs.412707	3251	202854_at	-0.219548	(-0.46922149, 0.06262662)	0.125539
FAM12A	NM_006683	Hs.304757	10876	208143_s_at	-0.219536	(-0.46921177, 0.06263904)	0.12556
NUP107	NM_020401	Hs.524574	57122	218768_at	-0.219429	(-0.46912379, 0.06275141)	0.125749
APOBEC3G	NM_021822	Hs.474853	60489	204205_at	-0.219331	(-0.46904368, 0.06285371)	0.125922
ZYX	NM_003461	Hs.490415	7791	200808_s_at	-0.219213	(-0.4689467, 0.0629775)	0.126132
PLAU	NM_002658	Hs.77274	5328	205479_s_at	-0.219189	(-0.46892689, 0.06300285)	0.126175
MAFF	NM_012323	Hs.517617	23764	205193_at	-0.219166	(-0.46890813, 0.06302679)	0.126215
HMGB2	BC000903	Hs.434953	3148	208808_s_at	-0.219163	(-0.46890581, 0.06302975)	0.12622
MSR1	NM_002445	Hs.446291	4481	208423_s_at	-0.219078	(-0.46883616, 0.06311868)	0.126371
FPR1	NM_002029	Hs.753	2357	205119_s_at	-0.218656	(-0.4684901, 0.0635604)	0.127122
F13B	NM_001994	Hs.435782	2165	207810_at	-0.218568	(-0.46841817, 0.06365215)	0.127278
ABCB1	AF016535	Hs.489033	5243	209993_at	-0.218456	(-0.46832639, 0.06376924)	0.127478
SFRP1	AF017987	Hs.213424	6422	202037_s_at	-0.218409	(-0.46828807, 0.06381812)	0.127562
ZAP70	AI817942	Hs.234569	7535	214032_at	-0.218407	(-0.46828601, 0.06382076)	0.127566
PDK3	NM_005391	Hs.444422	5165	206348_s_at	-0.218193	(-0.4681109, 0.0640441)	0.127948
BTC	NM_001729	Hs.558302	685	207326_at	-0.21816	(-0.4680835, 0.0640791)	0.128008
UBC	M26880	Hs.520348	7316	208980_s_at	-0.218118	(-0.46804915, 0.06412287)	0.128083
PSME1	NM_006263	Hs.75348	5720	200814_at	-0.218116	(-0.46804727, 0.06412526)	0.128087
ACVR2A	NM_001616	Hs.470174	92	205327_s_at	-0.218099	(-0.46803322, 0.06414317)	0.128118
LOC51334	NM_016644	Hs.157461	51334	220014_at	-0.218016	(-0.46796565, 0.06422934)	0.128266
ITGB1	AA215854	Hs.429052	3688	216178_x_at	-0.217973	(-0.46793025, 0.06427448)	0.128343
MYOZ3	BE673151	Hs.91626	91977	213955_at	-0.21792	(-0.46788656, 0.06433018)	0.128439
AMFR	NM_001144	Hs.295137	267	202203_s_at	-0.217818	(-0.46780330, 0.06443633)	0.128621
CSTF2T	BF732638	Hs.558465	23283	212901_s_at	-0.217701	(-0.46770769, 0.06455821)	0.128831
PRPS2	NM_002765	Hs.104123	5634	203401_at	-0.217701	(-0.4677072, 0.0645588)	0.128832
CEACAM8	M33326	Hs.41	1088	206676_at	-0.217672	(-0.46768371, 0.06458878)	0.128884
H2AFZ	NM_002106	Hs.119192	3015	200853_at	-0.217664	(-0.46767670, 0.06459772)	0.128899
STAT4	NM_003151	Hs.80642	6775	206118_at	-0.217584	(-0.46761164, 0.06468064)	0.129042
JMJD1A	AA524505	Hs.531819	55818	212689_s_at	-0.217497	(-0.46753980, 0.06477219)	0.1292
CLEC7A	AF313468	Hs.143929	64581	221698_s_at	-0.21747	(-0.4675181, 0.0647999)	0.129248
GNG7	BF432795	Hs.515544	2788	214227_at	-0.217455	(-0.46750528, 0.06481617)	0.129276
LMO2	NM_005574	Hs.34560	4005	204249_s_at	-0.217428	(-0.46748379, 0.06484357)	0.129323
RECQL	AI814728	Hs.235069	5965	212917_x_at	-0.217403	(-0.46746250, 0.06487069)	0.12937
ALS2CR3	NM_015049	Hs.152774	66008	202124_s_at	-0.217381	(-0.4674447, 0.0648934)	0.129409
MMP10	NM_002425	Hs.2258	4319	205680_at	-0.217228	(-0.46731906, 0.06505345)	0.129686
GYG	AF087942	Hs.477892	2992	211275_s_at	-0.217098	(-0.46721253, 0.06518916)	0.129921
SERPINB4	AB046400	Hs.123035	6318	211906_s_at	-0.217026	(-0.46715333, 0.06526457)	0.130052
XLKD1	NM_006691	Hs.246769	10894	219059_s_at	-0.216996	(-0.46712877, 0.06529585)	0.130106
PTPRC	NM_002838	Hs.192039	5788	207238_s_at	-0.216903	(-0.46705230, 0.06539323)	0.130275
CD84	NM_003874	Hs.398093	8832	205988_at	-0.216895	(-0.46704580, 0.06540152)	0.13029
AVEN	NM_020371	Hs.555966	57099	219366_at	-0.216891	(-0.46704285, 0.06540528)	0.130296
ARPP-19	NM_006628	Hs.512908	10776	214553_s_at	-0.216882	(-0.46703565, 0.06541445)	0.130312
HLA-F	AW514210	Hs.519972	3134	221875_x_at	-0.216823	(-0.46698687, 0.06547656)	0.13042
SCLY	AA911739	Hs.512606	51540	59705_at	-0.216789	(-0.46695903, 0.06551202)	0.130482
IFIT3	NM_001549	Hs.47338	3437	204747_at	-0.216705	(-0.4668901, 0.0655998)	0.130635
IFIT5	N47725	Hs.252839	24138	203595_s_at	-0.216702	(-0.46688762, 0.06560294)	0.13064
EIF4G3	AF113683	Hs.467084	8672	216136_at	-0.216638	(-0.46683493, 0.06567002)	0.130757
PDE4DIP	NM_022359	Hs.487925	9659	205872_x_at	-0.216529	(-0.46674563, 0.06578372)	0.130955
EFCAB2	BC002836	Hs.134857	84288	211200_s_at	-0.216451	(-0.46668190, 0.06586484)	0.131097
MRCL3	NM_006471	Hs.190086	10627	201319_at	-0.216431	(-0.46666529, 0.06588598)	0.131134
CD7	NM_006137	Hs.36972	924	214551_s_at	-0.216385	(-0.46662797, 0.06593348)	0.131217
KIR2DL3	AF022048	Hs.512573	3804	208179_x_at	-0.21632	(-0.46657414, 0.06600199)	0.131336
DAZ1 /// DAZ3 /// DAZ2 /// DAZ4	U21663	Hs.558522	1617 /// 57054 /// 57055 /// 57135	207912_s_at	-0.216265	(-0.46652954, 0.06605875)	0.131436
ADAM22	AF155382	Hs.256398	53616	206615_s_at	-0.216213	(-0.46648661, 0.06611339)	0.131531
PLA2G1B	NM_000928	Hs.992	5319	206311_s_at	-0.216189	(-0.4664671, 0.0661382)	0.131575
HNRPDL	D89092	Hs.527105	9987	209067_s_at	-0.216166	(-0.46644808, 0.06616242)	0.131617
ABCB1 /// ABCB4	AF016535	Hs.489033	5243 /// 5244	209994_s_at	-0.216149	(-0.4664336, 0.0661809)	0.13165
CD69	L07555	Hs.208854	969	209795_at	-0.216004	(-0.4663148, 0.0663320)	0.131914
BLK	BC004473	Hs.146591	640	210934_at	-0.21595	(-0.46627091, 0.06638783)	0.132012
SLC2A3 /// SLC2A14	AL110298	Hs.419240	144195 /// 6515	216236_s_at	-0.215942	(-0.46626398, 0.06639665)	0.132028
KCNAB2	AL520102	Hs.440497	8514	203402_at	-0.215901	(-0.46623000, 0.06643988)	0.132104
HLA-C	U62824	Hs.534125	3107	211799_x_at	-0.215858	(-0.46619493, 0.06648448)	0.132182
THY1	AL161958	Hs.134643	7070	208851_s_at	-0.215832	(-0.46617341, 0.06651187)	0.13223
RAB20	NM_017817	Hs.508720	55647	219622_at	-0.21582	(-0.46616357, 0.06652438)	0.132252
PHTF2	AL050389	Hs.203965	57157	215286_s_at	-0.215814	(-0.46615908, 0.06653009)	0.132262
STK10	NM_005990	Hs.519756	6793	203047_at	-0.21573	(-0.46609031, 0.06661756)	0.132416
CREM	D14826	Hs.200250	1390	209967_s_at	-0.215717	(-0.46607952, 0.06663129)	0.13244
PDE4D	U50157	Hs.117545	5144	211840_s_at	-0.215711	(-0.4660742, 0.0666380)	0.132452
AHR	NM_001621	Hs.171189	196	202820_at	-0.215647	(-0.46602223, 0.06670415)	0.132569
BACH1	AF026199	Hs.154276	571	210818_s_at	-0.215569	(-0.46595812, 0.06678567)	0.132712
OPRM1	NM_000914	Hs.2353	4988	207989_at	-0.215517	(-0.4659150, 0.0668405)	0.132809
COMP	NM_000095	Hs.1584	1311	205713_s_at	-0.215408	(-0.46582589, 0.06695381)	0.133009
CTSB	NM_001908	Hs.520898	1508	200839_s_at	-0.2154	(-0.46581920, 0.06696231)	0.133024
CENTD1	AB011152	Hs.479451	116984	213618_at	-0.215379	(-0.46580150, 0.06698482)	0.133064
NF1	D12625	Hs.113874	4763	211095_at	-0.215342	(-0.46577106, 0.06702351)	0.133132
TRGV7	AA310709	---	6981	215345_x_at	-0.214973	(-0.46546870, 0.06740782)	0.133813
MLSTD1	NM_018099	Hs.298851	55711	220615_s_at	-0.214661	(-0.46521237, 0.06773351)	0.134392
MYOM1	NM_003803	Hs.464469	8736	205610_at	-0.214614	(-0.46517323, 0.06778323)	0.13448
PAM	NM_000919	Hs.369430	5066	202336_s_at	-0.214395	(-0.4649933, 0.0680117)	0.134888
FASLG	AF288573	Hs.2007	356	211333_s_at	-0.214391	(-0.46498998, 0.06801598)	0.134896
TLR6	NM_006068	Hs.366986	10333	207446_at	-0.214213	(-0.46484405, 0.06820129)	0.135227
TPM2	AL566786	Hs.300772	7169	212654_at	-0.21412	(-0.46476802, 0.06829782)	0.1354
HLA-G	M90685	Hs.512152	3135	211528_x_at	-0.214081	(-0.46473593, 0.06833855)	0.135473
FNBP3	NM_017892	Hs.298735	55660	218053_at	-0.213975	(-0.46464884, 0.06844911)	0.135671
HRB	AI742626	Hs.352962	3267	213928_s_at	-0.213951	(-0.46462865, 0.06847474)	0.135717
MVP	NM_017458	Hs.513488	9961	202180_s_at	-0.213904	(-0.4645902, 0.0685235)	0.135804
HLA-DRB6	AF005487	Hs.545653	3128	217362_x_at	-0.213844	(-0.4645407, 0.0685864)	0.135917
HRH1	D28481	Hs.1570	3269	205580_s_at	-0.213819	(-0.46452063, 0.06861184)	0.135963
SGCD	U58331	Hs.387207	6444	210330_at	-0.213794	(-0.46449952, 0.06863864)	0.136011
KMO	AI074145	---	8564	205306_x_at	-0.21363	(-0.46436521, 0.06880908)	0.136318
MEOX1	NM_004527	Hs.438	4222	205619_s_at	-0.21355	(-0.46429942, 0.06889255)	0.136468
UBC	AB009010	Hs.520348	7316	211296_x_at	-0.213539	(-0.46429041, 0.06890398)	0.136489
KLF6	U51869	Hs.4055	1316	211610_at	-0.213527	(-0.46428059, 0.06891644)	0.136511
SERPINA1	AF119873	Hs.525557	5265	211429_s_at	-0.213441	(-0.46420971, 0.06900636)	0.136674
HLA-B	D83043	Hs.77961	3106	208729_x_at	-0.213426	(-0.46419701, 0.06902248)	0.136703
UBE3B	BE856776	Hs.374067	89910	213822_s_at	-0.213375	(-0.46415532, 0.06907537)	0.136798
IL13RA2	NM_000640	Hs.336046	3598	206172_at	-0.213267	(-0.46406651, 0.06918801)	0.137002
EIF3S8	AA679705	Hs.192425	8663	215230_x_at	-0.213118	(-0.46394394, 0.06934346)	0.137283
SELL	NM_000655	Hs.82848	6402	204563_at	-0.212894	(-0.4637602, 0.0695765)	0.137705
PPIG	U40763	Hs.470544	9360	208993_s_at	-0.212768	(-0.4636563, 0.0697082)	0.137945
GAP43	AF279774	Hs.134974	2596	216967_at	-0.212733	(-0.46362728, 0.06974495)	0.138012
NIFUN	AY009128	Hs.350702	23479	209075_s_at	-0.212646	(-0.46355628, 0.06983494)	0.138175
CTSL	NM_001912	Hs.418123	1514	202087_s_at	-0.212628	(-0.46354126, 0.06985398)	0.13821
SELP	NM_003005	Hs.73800	6403	206049_at	-0.212604	(-0.46352150, 0.06987903)	0.138256
HNMT	U08092	Hs.42151	3176	204110_at	-0.212591	(-0.46351121, 0.06989206)	0.138279
DUSP13	NM_016364	Hs.178170	51207	219963_at	-0.212504	(-0.46343915, 0.06998339)	0.138446
DARS	NM_001349	Hs.503787	1615	201624_at	-0.212502	(-0.46343755, 0.06998543)	0.138449
C14orf56	AK024445	Hs.551210	89919	215877_at	-0.212495	(-0.46343164, 0.06999291)	0.138463
CDH13	NM_001257	Hs.436040	1012	204726_at	-0.212475	(-0.46341570, 0.07001312)	0.1385
AMIGO2	AC004010	Hs.121520	347902	222108_at	-0.212311	(-0.46328025, 0.07018475)	0.138813
KCTD12	AI718937	Hs.109438	115207	212192_at	-0.212259	(-0.46323807, 0.07023819)	0.138911
GPR43	NM_005306	Hs.248056	2867	221345_at	-0.212193	(-0.46318385, 0.07030688)	0.139036
ADAR	NM_001111	Hs.12341	103	201786_s_at	-0.212137	(-0.4631374, 0.0703657)	0.139144
APOL2	BC004395	Hs.474740	23780	221653_x_at	-0.212099	(-0.46310617, 0.07040528)	0.139216
BTG1	AL535380	Hs.255935	694	200920_s_at	-0.212089	(-0.46309805, 0.07041556)	0.139235
CPT1A	BC000185	Hs.503043	1374	210688_s_at	-0.212087	(-0.46309602, 0.07041814)	0.13924
ENPEP	NM_001977	Hs.435765	2028	204845_s_at	-0.212061	(-0.46307479, 0.07044502)	0.139289
CKS2	NM_001827	Hs.83758	1164	204170_s_at	-0.212036	(-0.46305481, 0.07047034)	0.139336
HIST1H4B	NM_003544	Hs.143080	8366	214516_at	-0.211957	(-0.46298963, 0.07055289)	0.139487
MED12	AI217362	Hs.409226	9968	214275_at	-0.21189	(-0.46293452, 0.07062268)	0.139615
CALCRL	NM_005795	Hs.470882	10203	206331_at	-0.211829	(-0.46288394, 0.07068674)	0.139733
CLSTN3	NM_014718	Hs.535378	9746	204375_at	-0.211822	(-0.46287870, 0.07069337)	0.139745
SLC34A2	AF146796	Hs.479372	10568	204124_at	-0.211751	(-0.46281952, 0.07076831)	0.139882
MBL1P1	AF019382	---	8512	215110_at	-0.211684	(-0.46276492, 0.07083745)	0.14001
PSMD14	NM_005805	Hs.369125	10213	212296_at	-0.211545	(-0.46265079, 0.07098194)	0.140275
HIST1H3H	NM_003536	Hs.70937	8357	206110_at	-0.211541	(-0.46264713, 0.07098657)	0.140284
TAPBPL	NM_018009	Hs.504597	55080	218747_s_at	-0.211475	(-0.46259257, 0.07105564)	0.140411
GAD1	NM_000817	Hs.420036	2571	205278_at	-0.211367	(-0.4625039, 0.0711679)	0.140618
RARRES1	AI669229	Hs.131269	5918	221872_at	-0.211307	(-0.46245494, 0.07122983)	0.140733
NOS3	NM_000603	Hs.511603	4846	205581_s_at	-0.211221	(-0.46238419, 0.07131937)	0.140898
CLTB	NM_007097	Hs.484241	1212	205172_x_at	-0.211128	(-0.46230748, 0.07141645)	0.141078
BIN1	AF001383	Hs.193163	274	210201_x_at	-0.211096	(-0.46228113, 0.07144979)	0.141139
PDE4DIP	AK001619	Hs.487925	9659	214099_s_at	-0.210992	(-0.4621951, 0.0715586)	0.141341
IL13RA1	U62858	Hs.496646	3597	211612_s_at	-0.210836	(-0.46206668, 0.07172108)	0.141642
CDH19	NM_021153	Hs.42771	28513	206898_at	-0.210833	(-0.46206412, 0.07172432)	0.141648
HLA-B	L07950	Hs.77961	3106	211911_x_at	-0.210758	(-0.4620027, 0.0718020)	0.141792
SF1	D26121	Hs.502829	7536	210172_at	-0.21065	(-0.46191364, 0.07191464)	0.142002
MAGEH1	NM_014061	Hs.279819	28986	218573_at	-0.210602	(-0.46187411, 0.07196464)	0.142095
SLCO4A1	NM_016354	Hs.235782	28231	219911_s_at	-0.210497	(-0.46178785, 0.07207371)	0.142298
DAZ1 /// DAZ3 /// DAZ2 /// DAZ4	NM_020364	Hs.558522	1617 /// 57054 /// 57055 /// 57135	208281_x_at	-0.210475	(-0.4617696, 0.0720968)	0.142341
ESR1	M69297	Hs.208124	2099	211627_x_at	-0.210293	(-0.46161988, 0.07228608)	0.142694
TXNDC13	AL544094	Hs.169358	56255	201580_s_at	-0.21026	(-0.46159280, 0.07232031)	0.142758
RPS19	BC000023	Hs.438429	6223	202648_at	-0.210218	(-0.46155792, 0.07236441)	0.14284
CSF3	NM_000759	Hs.2233	1440	207442_at	-0.21017	(-0.4615188, 0.0724139)	0.142933
RHBDL6	NM_024599	Hs.464157	79651	219202_at	-0.210163	(-0.4615133, 0.0724208)	0.142946
PNRC1	AF279899	Hs.75969	10957	209034_at	-0.21005	(-0.46141995, 0.07253879)	0.143166
EFNA1	NM_004428	Hs.516664	1942	202023_at	-0.210022	(-0.46139665, 0.07256824)	0.143222
RBM19	NM_016196	Hs.7482	9904	205115_s_at	-0.21002	(-0.46139522, 0.07257005)	0.143225
SERPINB8	NM_002640	Hs.368077	5271	206034_at	-0.209898	(-0.46129463, 0.07269715)	0.143463
TNIP3	NM_024873	Hs.208206	79931	220655_at	-0.209844	(-0.4612501, 0.0727534)	0.143568
AP2B1	AL567295	Hs.514819	163	200615_s_at	-0.209781	(-0.46119845, 0.07281868)	0.143691
AP1S2	AF251295	Hs.121592	8905	203299_s_at	-0.209707	(-0.46113736, 0.07289586)	0.143836
SMAD3	NM_005902	Hs.555881	4088	205398_s_at	-0.209626	(-0.46107067, 0.07298011)	0.143994
ARFRP2	NM_019087	Hs.482103	54622	219842_at	-0.209519	(-0.46098242, 0.07309158)	0.144204
TRIM34 /// TRIM6-TRIM34	NM_021616	Hs.125300	445372 /// 53840	221044_s_at	-0.209389	(-0.46087534, 0.07322683)	0.144459
PROSC	AK021923	Hs.304792	11212	216519_s_at	-0.209365	(-0.46085560, 0.07325175)	0.144506
GADD45B	AV658684	Hs.110571	4616	213560_at	-0.209343	(-0.46083763, 0.07327444)	0.144548
FRMD4B	AK000244	Hs.371681	23150	216131_at	-0.209286	(-0.46079071, 0.07333369)	0.14466
GNAI3	NM_006496	Hs.73799	2773	201181_at	-0.209185	(-0.46070716, 0.07343918)	0.14486
NR1H3	NM_005693	Hs.438863	10062	203920_at	-0.209148	(-0.46067717, 0.07347705)	0.144931
TRAC	M12959	---	28755	209670_at	-0.209102	(-0.4606393, 0.0735249)	0.145021
PCDHGA10	AF152503	---	56106	211875_x_at	-0.209022	(-0.46057318, 0.07360833)	0.145179
FKBP11	NM_016594	Hs.438695	51303	219118_at	-0.208919	(-0.46048790, 0.07371598)	0.145383
PTK9L	NM_007284	Hs.436439	11344	202009_at	-0.208759	(-0.46035643, 0.07388191)	0.145698
FYB	AI633888	Hs.370503	2533	205285_s_at	-0.20873	(-0.4603327, 0.0739119)	0.145755
FGF18	AF211188	Hs.87191	8817	211485_s_at	-0.208603	(-0.46022829, 0.07404362)	0.146005
CD209	AF290886	Hs.278694	30835	207277_at	-0.208576	(-0.46020537, 0.07407253)	0.14606
EIF2S1	NM_004094	Hs.151777	1965	201144_s_at	-0.208552	(-0.4601855, 0.0740976)	0.146108
DUSP8	NM_004420	Hs.41688	1850	206374_at	-0.208478	(-0.46012465, 0.07417437)	0.146254
FLJ20581	AI733019	Hs.122939	54988	89977_at	-0.208468	(-0.46011651, 0.07418465)	0.146273
TNNT3	NM_006757	Hs.73454	7140	205693_at	-0.208445	(-0.4600975, 0.0742086)	0.146319
FLJ13224	NM_024799	Hs.534485	79857	220211_at	-0.208365	(-0.46003184, 0.07429145)	0.146477
TCN1	NM_001062	Hs.2012	6947	205513_at	-0.20831	(-0.45998639, 0.07434878)	0.146586
CFLAR	U97075	Hs.390736	8837	210563_x_at	-0.208256	(-0.45994195, 0.07440484)	0.146693
SP110	NM_004510	Hs.145150	3431	208392_x_at	-0.208236	(-0.45992547, 0.07442563)	0.146732
MPZL1	NM_024569	Hs.493919	9019	201875_s_at	-0.208155	(-0.45985863, 0.07450992)	0.146893
JARID1A	NM_005056	Hs.76272	5927	202040_s_at	-0.208028	(-0.45975392, 0.07464197)	0.147146
NPY6R	U59431	Hs.529445	4888	210444_at	-0.208008	(-0.45973776, 0.07466235)	0.147185
HTATIP2	BC002439	Hs.90753	10553	209448_at	-0.207966	(-0.45970293, 0.07470626)	0.147269
MAG	AF041410	Hs.348346	27307	217105_at	-0.207873	(-0.45962671, 0.07480237)	0.147453
LCK	U07236	Hs.470627	3932	204890_s_at	-0.20777	(-0.45954107, 0.07491032)	0.14766
XCL1 /// XCL2	NM_003175	Hs.546295	6375 /// 6846	214567_s_at	-0.207729	(-0.45950716, 0.07495306)	0.147742
MCL1	BF594446	Hs.532826	4170	200796_s_at	-0.207671	(-0.45945987, 0.07501268)	0.147856
TIE1	NM_005424	Hs.78824	7075	204468_s_at	-0.207653	(-0.45944485, 0.07503161)	0.147893
CPS1	AF154830	Hs.149252	1373	204920_at	-0.207627	(-0.45942317, 0.07505894)	0.147945
BIN1	AF043899	Hs.193163	274	214439_x_at	-0.207536	(-0.45934861, 0.07515291)	0.148126
KRTHA6	NM_003771	Hs.248189	8689	214576_at	-0.207409	(-0.45924367, 0.07528516)	0.14838
FBN1	NM_000138	Hs.146447	2200	202766_s_at	-0.207357	(-0.45920098, 0.07533894)	0.148483
ATP7A	BE567813	Hs.496414	538	205197_s_at	-0.207346	(-0.4591919, 0.0753504)	0.148506
CDKN2A	U38945	Hs.512599	1029	209644_x_at	-0.207271	(-0.45913008, 0.07542828)	0.148656
PMS2L11	D38437	Hs.559035	441263	217488_x_at	-0.207107	(-0.45899495, 0.07559851)	0.148984
TINP1	NM_014886	Hs.482526	10412	201922_at	-0.207102	(-0.45899041, 0.07560423)	0.148995
TLE3	AI567426	Hs.287362	7090	212769_at	-0.20706	(-0.4589557, 0.0756479)	0.14908
VPS13C	NM_018080	Hs.511668	54832	220517_at	-0.206779	(-0.45872446, 0.07593917)	0.149643
PPP1R12A	NM_002480	Hs.49582	4659	201602_s_at	-0.206602	(-0.45857819, 0.07612334)	0.15
TNPO3	AK022910	Hs.193613	23534	212318_at	-0.206583	(-0.4585627, 0.0761429)	0.150038
ABCA1	AF285167	Hs.429294	19	203504_s_at	-0.2065	(-0.45849437, 0.07622886)	0.150205
SCN3B	AW007335	Hs.4865	55800	204722_at	-0.206379	(-0.45839417, 0.07635498)	0.150451
MUSK	NM_005592	Hs.521653	4593	207633_s_at	-0.206352	(-0.45837233, 0.07638247)	0.150504
EIF4E2	BF516289	Hs.292026	9470	213571_s_at	-0.206278	(-0.45831078, 0.07645993)	0.150655
ATP6V0E	NM_003945	Hs.484188	8992	201172_x_at	-0.206267	(-0.45830172, 0.07647134)	0.150677
GALNACT-2	AL139812	Hs.180758	55454	222235_s_at	-0.206133	(-0.45819091, 0.07661078)	0.150949
OLR1	AF035776	Hs.412484	4973	210004_at	-0.206076	(-0.45814435, 0.07666936)	0.151063
TNFRSF1A	NM_001065	Hs.279594	7132	207643_s_at	-0.206055	(-0.4581268, 0.0766915)	0.151107
PLTP	NM_006227	Hs.439312	5360	202075_s_at	-0.205965	(-0.45805266, 0.07678472)	0.151289
CLTB	NM_001834	Hs.484241	1212	206284_x_at	-0.205958	(-0.45804706, 0.07679177)	0.151303
SFT2D2	AL035297	Hs.546557	375035	214838_at	-0.205839	(-0.45794836, 0.07691594)	0.151545
RAC2	NM_002872	Hs.517601	5880	207419_s_at	-0.20579	(-0.45790831, 0.07696631)	0.151644
CASP4	U25804	Hs.138378	837	209310_s_at	-0.205755	(-0.45787887, 0.07700334)	0.151717
GABARAPL3	AF180519	---	23766	211457_at	-0.205718	(-0.45784920, 0.07704065)	0.15179
OKL38	NM_013370	Hs.528383	29948	219475_at	-0.205629	(-0.45777563, 0.07713317)	0.151971
DSCR1	AL049369	Hs.282326	1827	215253_s_at	-0.205541	(-0.45770310, 0.07722439)	0.15215
BNIP1	NM_013979	Hs.145726	662	204930_s_at	-0.205487	(-0.45765828, 0.07728075)	0.152261
LOC388335	AW469555	Hs.462230	388335	217692_at	-0.205348	(-0.45754379, 0.07742469)	0.152544
CLDN3	NM_001306	Hs.25640	1365	203954_x_at	-0.205317	(-0.45751756, 0.07745767)	0.152609
ARPP-19	AF084555	Hs.512908	10776	221482_s_at	-0.205172	(-0.45739806, 0.07760789)	0.152904
PTPNS1	AB023430	Hs.128846	140885	202897_at	-0.205056	(-0.45730214, 0.07772844)	0.153142
MAP1LC3B	BE893893	Hs.356061	81631	208785_s_at	-0.205034	(-0.45728423, 0.07775095)	0.153187
LCP2	AI123251	Hs.304475	3937	205269_at	-0.204993	(-0.45725017, 0.07779376)	0.153271
TNPO1	AI307759	Hs.482497	3842	221829_s_at	-0.204901	(-0.45717479, 0.07788848)	0.153458
WNT2B	NM_024494	Hs.258575	7482	206459_s_at	-0.204892	(-0.45716660, 0.07789877)	0.153479
EPS15L2	NM_018510	---	55380	207750_at	-0.204705	(-0.45701229, 0.07809265)	0.153862
CASP1	U13699	Hs.2490	834	211367_s_at	-0.204688	(-0.45699869, 0.07810974)	0.153896
LAMA4	AK027151	Hs.213861	3910	216081_at	-0.204614	(-0.45693715, 0.07818704)	0.154049
C12orf5	NM_020375	Hs.504545	57103	219099_at	-0.204594	(-0.45692100, 0.07820733)	0.154089
CD36	BE968792	Hs.120949	948	209555_s_at	-0.204519	(-0.4568590, 0.0782852)	0.154244
TPP1	AA602532	Hs.523454	1200	214196_s_at	-0.204516	(-0.45685690, 0.07828784)	0.154249
IL5RA	M96651	Hs.68876	3568	211517_s_at	-0.20451	(-0.45685132, 0.07829485)	0.154263
CTSB	NM_001908	Hs.520898	1508	200838_at	-0.204502	(-0.4568447, 0.0783032)	0.15428
CAP2	NM_006366	Hs.132902	10486	212551_at	-0.204468	(-0.45681650, 0.07833859)	0.15435
PTPRO	NM_002848	Hs.160871	5800	208121_s_at	-0.204385	(-0.45674800, 0.07842461)	0.154521
CREM	U44836	Hs.200250	1390	214508_x_at	-0.204368	(-0.45673450, 0.07844157)	0.154555
LRRC32	NM_005512	Hs.151641	2615	203835_at	-0.204293	(-0.45667200, 0.07852005)	0.154711
STEAP3	NM_018234	Hs.20805	55240	218424_s_at	-0.203929	(-0.45637123, 0.07889765)	0.155463
COL4A3	M81379	Hs.471525	1285	214641_at	-0.203842	(-0.45630006, 0.07898699)	0.155641
IGFBP5	AW157548	Hs.369982	3488	203424_s_at	-0.203765	(-0.45623595, 0.07906745)	0.155802
AREG	NM_001657	Hs.270833	374	205239_at	-0.203726	(-0.45620359, 0.07910806)	0.155884
PLXDC1	NM_020405	Hs.125036	57125	219700_at	-0.203628	(-0.4561232, 0.0792089)	0.156085
TRAF3	NM_003300	Hs.510528	7187	208315_x_at	-0.203615	(-0.45611230, 0.07922262)	0.156113
MGC17330	BE042976	Hs.26670	113791	221757_at	-0.203592	(-0.45609325, 0.07924652)	0.156161
SHB	AL138752	Hs.521482	6461	204656_at	-0.203591	(-0.45609235, 0.07924764)	0.156163
ENTPD1	AV717590	Hs.567230	953	209474_s_at	-0.203538	(-0.45604862, 0.07930251)	0.156273
MSN	NM_002444	Hs.87752	4478	200600_at	-0.203517	(-0.45603164, 0.07932382)	0.156316
VDR	NM_000376	Hs.524368	7421	204255_s_at	-0.203457	(-0.4559814, 0.0793869)	0.156442
FLI1	NM_002017	Hs.504281	2313	204236_at	-0.203374	(-0.45591327, 0.07947231)	0.156614
SMURF2	AY014180	Hs.515011	64750	205596_s_at	-0.203231	(-0.45579469, 0.07962106)	0.156913
STK17A	AW183478	Hs.268887	9263	202694_at	-0.20321	(-0.45577757, 0.07964253)	0.156956
BIN1	U87558	Hs.193163	274	210202_s_at	-0.203161	(-0.45573688, 0.07969356)	0.157058
DAZ1 /// DAZ3 /// DAZ2 /// DAZ4	AF248483	Hs.558522	1617 /// 57054 /// 57055 /// 57135	216351_x_at	-0.203107	(-0.4556922, 0.0797496)	0.157171
HSPB3	NM_006308	Hs.41707	8988	206375_s_at	-0.203071	(-0.45566279, 0.07978647)	0.157245
FAM60A	NM_021238	Hs.505154	58516	220147_s_at	-0.202948	(-0.45556070, 0.07991447)	0.157503
CSF2RA	M64445	Hs.520937	1438	211287_x_at	-0.202926	(-0.45554264, 0.07993713)	0.157549
RHOB	AI263909	Hs.502876	388	212099_at	-0.202794	(-0.4554340, 0.0800733)	0.157824
RCN1	NM_002901	Hs.97887	5954	201063_at	-0.202791	(-0.4554316, 0.0800764)	0.15783
THBS1	BF084105	Hs.164226	7057	215775_at	-0.202704	(-0.4553593, 0.0801670)	0.158013
GIMAP4	NM_018326	Hs.30822	55303	219243_at	-0.2027	(-0.4553559, 0.0801712)	0.158022
PTPRC	Y00062	Hs.192039	5788	212588_at	-0.202619	(-0.45528900, 0.08025508)	0.158192
TTLL5	AL136808	Hs.200747	23093	210806_at	-0.202601	(-0.4552745, 0.0802732)	0.158228
TPP1	BG231932	Hs.523454	1200	200742_s_at	-0.20256	(-0.45524066, 0.08031567)	0.158314
RIOK3	NM_003831	Hs.445511	8780	202130_at	-0.202507	(-0.45519676, 0.08037069)	0.158426
RASSF4	AI890191	Hs.522895	83937	49306_at	-0.202483	(-0.45517642, 0.08039618)	0.158477
FYN	S74774	Hs.390567	2534	216033_s_at	-0.202372	(-0.45508505, 0.08051067)	0.15871
APOL2	NM_030882	Hs.474740	23780	221013_s_at	-0.202154	(-0.4549050, 0.0807362)	0.159168
WSB1	AA521269	Hs.446017	26118	213406_at	-0.202122	(-0.45487789, 0.08077021)	0.159237
HSD17B12	NM_016142	Hs.132513	51144	217869_at	-0.202029	(-0.45480117, 0.08086632)	0.159432
IL1RN	BE563442	Hs.81134	3557	216244_at	-0.202017	(-0.45479139, 0.08087856)	0.159457
KLHL20	BC005253	Hs.495035	27252	210634_at	-0.2019	(-0.4546942, 0.0810003)	0.159705
SYK	NM_003177	Hs.371720	6850	207540_s_at	-0.201897	(-0.454692, 0.081003)	0.159711
CD97	NM_001784	Hs.466039	976	202910_s_at	-0.201841	(-0.45464592, 0.08106075)	0.159829
CCR10	NM_016602	Hs.278446	2826	220565_at	-0.201824	(-0.45463148, 0.08107883)	0.159865
GPR107	NM_020960	Hs.555968	57720	220264_s_at	-0.201731	(-0.45455469, 0.08117499)	0.160062
CEACAM1	M76742	Hs.512682	634	211883_x_at	-0.201683	(-0.45451521, 0.08122442)	0.160163
RANBP9	AF306510	Hs.306242	10048	202582_s_at	-0.201644	(-0.45448318, 0.08126452)	0.160245
ENSA	BC000436	Hs.511916	2029	202596_at	-0.201621	(-0.45446400, 0.08128853)	0.160294
DUSP3	AL048503	Hs.181046	1845	201537_s_at	-0.201516	(-0.45437738, 0.08139698)	0.160516
BAMBI	NM_012342	Hs.533336	25805	203304_at	-0.20151	(-0.45437195, 0.08140377)	0.16053
PTGER3	AL031429	Hs.445000	5733	210834_s_at	-0.201484	(-0.45435024, 0.08143094)	0.160585
HLA-DQB1	M17955	Hs.409934	3119	209823_x_at	-0.201459	(-0.4543302, 0.0814560)	0.160636
GYPC	NM_002101	Hs.59138	2995	202947_s_at	-0.201453	(-0.4543248, 0.0814628)	0.16065
ALDOB	BC005314	Hs.530274	229	211357_s_at	-0.201434	(-0.45430960, 0.08148182)	0.160689
XCL2	NM_002995	Hs.458346	6846	206366_x_at	-0.201294	(-0.45419334, 0.08162733)	0.160988
KLHL2	NM_007246	Hs.388668	11275	219157_at	-0.20122	(-0.4541320, 0.0817041)	0.161145
PDLIM5	AK027217	Hs.480311	10611	216803_at	-0.201203	(-0.45411775, 0.08172193)	0.161182
HIC2	AL162003	Hs.517434	23119	216911_s_at	-0.201187	(-0.4541046, 0.0817384)	0.161216
SEC24A	BE645231	Hs.211612	10802	212902_at	-0.201172	(-0.45409202, 0.08175413)	0.161248
CLCF1	NM_013246	Hs.502977	23529	219500_at	-0.200998	(-0.4539483, 0.0819340)	0.161618
GCNT3	NM_004751	Hs.194710	9245	219508_at	-0.200986	(-0.45393846, 0.08194626)	0.161643
AKR1C1 /// AKR1C2	BF508244	Hs.558319	1645 /// 1646	217626_at	-0.200966	(-0.45392222, 0.08196658)	0.161685
CEACAM1	NM_001712	Hs.512682	634	206576_s_at	-0.200953	(-0.45391134, 0.08198019)	0.161713
STAM2	AI571996	Hs.17200	10254	215044_s_at	-0.200912	(-0.45387769, 0.08202229)	0.1618
AP4E1	AB030653	Hs.413366	23431	220229_s_at	-0.200905	(-0.45387158, 0.08202993)	0.161815
FCGR2B	M31933	Hs.492655	2213	210889_s_at	-0.200888	(-0.4538575, 0.0820475)	0.161852
BAZ1A	AA102574	Hs.509140	11177	217985_s_at	-0.200784	(-0.45377147, 0.08215516)	0.162073
CSF1	M37435	Hs.173894	1435	209716_at	-0.200717	(-0.45371600, 0.08222454)	0.162217
FER1L4	NM_024777	Hs.504674	80307	220388_at	-0.200652	(-0.45366250, 0.08229145)	0.162355
RAB35	BF791960	Hs.524788	11021	221819_at	-0.20063	(-0.45364430, 0.08231421)	0.162402
SEPT6 /// N-PAC	D50918	Hs.387255	23157 /// 84656	212414_s_at	-0.200596	(-0.45361577, 0.08234989)	0.162475
BAG4	NM_004874	Hs.194726	9530	219624_at	-0.200537	(-0.45356734, 0.08241044)	0.162601
MAPRE2	NM_014268	Hs.532824	10982	202501_at	-0.200526	(-0.45355761, 0.08242262)	0.162626
NMT1	AF020500	Hs.532790	4836	201157_s_at	-0.200479	(-0.45351865, 0.08247133)	0.162726
PPBP	R64130	Hs.2164	5473	214146_s_at	-0.200442	(-0.45348864, 0.08250886)	0.162804
SLC7A7	NM_003982	Hs.513147	9056	204588_s_at	-0.200394	(-0.45344887, 0.08255858)	0.162907
KCTD12	AA551075	Hs.109438	115207	212188_at	-0.20026	(-0.45333792, 0.08269728)	0.163194
TIMM23	NM_006327	Hs.524308	10431	218118_s_at	-0.200183	(-0.45327441, 0.08277667)	0.163359
RARRES1	NM_002888	Hs.131269	5918	206391_at	-0.200083	(-0.4531913, 0.0828805)	0.163575
DSCR1	NM_004414	Hs.282326	1827	208370_s_at	-0.200037	(-0.45315348, 0.08292782)	0.163673
RAPGEF5	AI263837	Hs.174768	9771	204680_s_at	-0.199947	(-0.45307904, 0.08302085)	0.163866
GBE1	NM_000158	Hs.436062	2632	203282_at	-0.199887	(-0.45302916, 0.08308317)	0.163996
YOD1	AF090896	Hs.391944	55432	215150_at	-0.199845	(-0.45299426, 0.08312678)	0.164087
PCK2	NM_004563	Hs.75812	5106	202847_at	-0.199813	(-0.4529682, 0.0831594)	0.164155
ARHGAP25	NM_014882	Hs.531807	9938	204882_at	-0.199689	(-0.45286476, 0.08328857)	0.164424
BAGE	NM_001187	Hs.2355	574	207712_at	-0.199684	(-0.4528614, 0.0832928)	0.164433
IGFBP7	NM_001553	Hs.479808	3490	201163_s_at	-0.199623	(-0.45281005, 0.08335692)	0.164566
GTF2B	NM_001514	Hs.481852	2959	208066_s_at	-0.199547	(-0.45274759, 0.08343494)	0.164729
TES	NM_015641	Hs.533391	26136	202719_s_at	-0.199456	(-0.45267257, 0.08352865)	0.164925
SMG1	U32581	Hs.460179	23049	210057_at	-0.199434	(-0.45265401, 0.08355183)	0.164973
LYN	AI356412	Hs.491767	4067	202625_at	-0.19937	(-0.452601, 0.083618)	0.165112
S100A1	NM_006271	Hs.515715	6271	205334_at	-0.199321	(-0.4525603, 0.0836689)	0.165218
CD68	NM_001251	Hs.246381	968	203507_at	-0.19928	(-0.45252614, 0.08371151)	0.165308
FN1	BC005858	Hs.203717	2335	211719_x_at	-0.199167	(-0.4524328, 0.0838281)	0.165552
AGTR1	NM_000685	Hs.477887	185	205357_s_at	-0.19903	(-0.45231907, 0.08397004)	0.16585
MBD6	BF446672	Hs.524523	114785	214384_s_at	-0.198982	(-0.45227956, 0.08401936)	0.165953
ITPKC	D38169	Hs.515415	80271	213076_at	-0.198976	(-0.4522749, 0.0840252)	0.165965
SNRPG	NM_003096	Hs.516076	6637	205644_s_at	-0.198731	(-0.45207152, 0.08427902)	0.166499
NIF3L1BP1	NM_025075	Hs.288151	80145	218334_at	-0.198551	(-0.45192300, 0.08446435)	0.16689
CEBPD	M83667	Hs.440829	1052	203973_s_at	-0.198506	(-0.4518853, 0.0845114)	0.166989
SCAP1	NM_003726	Hs.316931	8631	205790_at	-0.198453	(-0.4518416, 0.0845659)	0.167104
RARRES1	NM_002888	Hs.131269	5918	206392_s_at	-0.198377	(-0.45177830, 0.08464487)	0.167271
PNLIPRP2	BC005989	Hs.423598	5408	211766_s_at	-0.198349	(-0.45175564, 0.08467314)	0.167331
IFNA5	NM_002169	Hs.37113	3442	214569_at	-0.198251	(-0.45167423, 0.08477468)	0.167546
B2M	NM_004048	Hs.534255	567	201891_s_at	-0.198134	(-0.45157747, 0.08489535)	0.167801
LOC152185	U79249	Hs.477144	152185	215094_at	-0.198119	(-0.4515649, 0.0849110)	0.167834
COL10A1	X98568	Hs.520339	1300	217428_s_at	-0.198116	(-0.45156261, 0.08491389)	0.16784
TIMP2	NM_003255	Hs.104839	7077	203167_at	-0.198026	(-0.45148804, 0.08500689)	0.168038
GAGE2 /// GAGE4 /// GAGE5 /// GAGE6 /// GAGE7 /// GAGE7B /// GAGE8	NM_001474	Hs.460641	2574 /// 2576 /// 2577 /// 2578 /// 2579 /// 26748 /// 26749	207086_x_at	-0.19798	(-0.4514495, 0.0850549)	0.168139
CDK6	NM_001259	Hs.119882	1021	207143_at	-0.197961	(-0.45143386, 0.08507443)	0.168181
IL1RN	AW083357	Hs.81134	3557	212657_s_at	-0.197955	(-0.45142861, 0.08508098)	0.168195
GEM	NM_005261	Hs.345139	2669	204472_at	-0.197914	(-0.45139528, 0.08512253)	0.168283
HLA-DRB1	NM_002125	Hs.520049	3123	204670_x_at	-0.197858	(-0.4513489, 0.0851804)	0.168406
NR4A1	D85245	Hs.524430	3164	210226_at	-0.197683	(-0.45120300, 0.08536224)	0.168792
GPR25	NM_005298	Hs.534316	2848	221363_x_at	-0.197591	(-0.45112728, 0.08545662)	0.168993
EDNRA	NM_001957	Hs.183713	1909	204463_s_at	-0.19753	(-0.45107663, 0.08551975)	0.169128
C20orf67	AI199589	Hs.472856	63935	222045_s_at	-0.197505	(-0.45105579, 0.08554572)	0.169183
AP3S1	NM_001284	Hs.406191	1176	202442_at	-0.197431	(-0.45099417, 0.08562251)	0.169347
SH3BGRL	AL515318	Hs.108029	6451	201311_s_at	-0.197363	(-0.45093826, 0.08569217)	0.169496
LOC388650	AL137958	Hs.180946	388650	213689_x_at	-0.197333	(-0.45091338, 0.08572318)	0.169562
WEE1	X62048	Hs.249441	7465	212533_at	-0.197288	(-0.45087638, 0.08576928)	0.16966
SEMA3D	AA343027	Hs.201340	223117	215324_at	-0.197123	(-0.4507393, 0.0859400)	0.170025
CTGF	M92934	Hs.410037	1490	209101_at	-0.197102	(-0.45072146, 0.08596228)	0.170073
EPB41L4A	NM_022140	Hs.553542	64097	220120_s_at	-0.197014	(-0.45064893, 0.08605263)	0.170266
SCHIP1	NM_014575	Hs.134665	29970	204030_s_at	-0.197009	(-0.4506448, 0.0860578)	0.170278
C18orf1	AI349506	Hs.149363	753	209574_s_at	-0.196999	(-0.45063641, 0.08606821)	0.1703
HTATIP2	NM_006410	Hs.90753	10553	207180_s_at	-0.196979	(-0.45061947, 0.08608932)	0.170345
CCR7	NM_001838	Hs.370036	1236	206337_at	-0.196967	(-0.4506098, 0.0861013)	0.170371
DUSP10	AK022513	Hs.497822	11221	215501_s_at	-0.196954	(-0.45059927, 0.08611448)	0.170399
SNTB2	NM_006750	Hs.461117	6645	205315_s_at	-0.196718	(-0.45040383, 0.08635786)	0.170921
BGN	BC002416	Hs.821	633	201261_x_at	-0.196693	(-0.45038296, 0.08638383)	0.170977
FAM49A	NM_030797	Hs.467769	81553	208092_s_at	-0.196685	(-0.45037574, 0.08639282)	0.170997
SILV	U01874	Hs.95972	6490	209848_s_at	-0.196621	(-0.45032282, 0.08645872)	0.171138
PRO0132	NM_014116	---	29034	220479_at	-0.196608	(-0.45031228, 0.08647184)	0.171166
RGL1	AF186779	Hs.497148	23179	209568_s_at	-0.196551	(-0.45026465, 0.08653114)	0.171294
C10orf26	AK000161	Hs.500897	54838	202808_at	-0.196535	(-0.45025145, 0.08654756)	0.171329
PLXDC1	AF070526	Hs.125036	57125	214081_at	-0.19652	(-0.45023966, 0.08656224)	0.171361
YY1	AA748649	Hs.388927	7528	213494_s_at	-0.196501	(-0.45022328, 0.08658264)	0.171405
RPL27A /// LOC389435	NM_000990	Hs.523463	389435 /// 6157	203034_s_at	-0.196465	(-0.4501934, 0.0866198)	0.171485
VDAC3	BC002456	Hs.491597	7419	208844_at	-0.19644	(-0.45017304, 0.08664517)	0.17154
COL21A1	NM_030820	Hs.47629	81578	208096_s_at	-0.196225	(-0.44999488, 0.08686692)	0.172018
ITPR2	AB012610	Hs.512235	3709	211360_s_at	-0.196163	(-0.44994356, 0.08693077)	0.172156
BAALC	NM_024812	Hs.533446	79870	218899_s_at	-0.196088	(-0.4498807, 0.0870090)	0.172325
DUSP14	NM_007026	Hs.91448	11072	203367_at	-0.195948	(-0.4497650, 0.0871530)	0.172637
CEACAM1	D12502	Hs.512682	634	211889_x_at	-0.195893	(-0.44971896, 0.08721022)	0.172761
IL13RA1	NM_001560	Hs.496646	3597	201888_s_at	-0.195755	(-0.44960487, 0.08735214)	0.173068
HLA-F	NM_018950	Hs.519972	3134	204806_x_at	-0.195684	(-0.44954579, 0.08742561)	0.173228
RAC2	BE138888	Hs.517601	5880	213603_s_at	-0.19554	(-0.44942585, 0.08757477)	0.173552
RYBP	AB029551	Hs.7910	23429	201844_s_at	-0.195428	(-0.4493337, 0.0876894)	0.173801
PTP4A1	BF576710	Hs.227777	7803	200730_s_at	-0.195421	(-0.44932737, 0.08769722)	0.173818
EGR3	NM_004430	Hs.534313	1960	206115_at	-0.195348	(-0.44926711, 0.08777215)	0.173981
CLCA3	NM_004921	Hs.546328	9629	220810_at	-0.195281	(-0.44921123, 0.08784161)	0.174133
MGC4293	AI370867	Hs.515064	83475	213949_s_at	-0.195193	(-0.44913865, 0.08793184)	0.174329
C11orf24	NM_022338	Hs.303025	53838	218299_at	-0.195184	(-0.44913083, 0.08794156)	0.17435
GREM1	NM_013372	Hs.40098	26585	218469_at	-0.195165	(-0.44911530, 0.08796086)	0.174393
EPB41L1	AL121895	Hs.437422	2036	212336_at	-0.195122	(-0.44907904, 0.08800593)	0.174491
PTX1	NM_016570	Hs.339453	51290	218135_at	-0.195063	(-0.44903033, 0.08806647)	0.174623
TAGLN2	NM_003564	Hs.517168	8407	200916_at	-0.195035	(-0.4490075, 0.0880949)	0.174685
ATXN3L	AB050195	Hs.382641	92552	216543_at	-0.194989	(-0.44896902, 0.08814266)	0.17479
FTH1	AA083483	Hs.558804	2495	214211_at	-0.194984	(-0.44896493, 0.08814774)	0.174801
PTHB1	U87408	Hs.372360	27241	216239_at	-0.194969	(-0.44895262, 0.08816304)	0.174834
PARD6B	AB044555	Hs.391828	84612	211907_s_at	-0.194961	(-0.44894591, 0.08817138)	0.174852
COL3A1	AF130082	Hs.443625	1281	211161_s_at	-0.194909	(-0.44890287, 0.08822487)	0.17497
HSPB7	NM_014424	Hs.502612	27129	218934_s_at	-0.194899	(-0.4488940, 0.0882359)	0.174994
CLDN8	AL049977	Hs.162209	9073	214598_at	-0.194868	(-0.4488688, 0.0882672)	0.175062
SAMSN1	NM_022136	Hs.473341	64092	220330_s_at	-0.19486	(-0.4488624, 0.0882752)	0.17508
CLDN1	NM_021101	Hs.439060	9076	218182_s_at	-0.194756	(-0.4487760, 0.0883825)	0.175315
C14orf58	NM_017791	Hs.509966	55640	219316_s_at	-0.19453	(-0.44858805, 0.08861599)	0.175827
SLC22A4	NM_003059	Hs.310591	6583	205896_at	-0.19451	(-0.44857163, 0.08863638)	0.175872
EBI3	NM_005755	Hs.501452	10148	219424_at	-0.194504	(-0.4485666, 0.0886426)	0.175885
CDH5	NM_001795	Hs.76206	1003	204677_at	-0.194499	(-0.4485626, 0.0886476)	0.175896
C1R	AL573058	Hs.524224	715	212067_s_at	-0.194447	(-0.44851883, 0.08870196)	0.176016
HLA-E	X56841	Hs.381008	3133	200904_at	-0.194442	(-0.44851522, 0.08870645)	0.176026
EEF1D	BF690020	Hs.333388	1936	213087_s_at	-0.19436	(-0.44844733, 0.08879075)	0.176211
EPOR	X97671	Hs.127826	2057	216999_at	-0.194273	(-0.44837461, 0.08888106)	0.17641
RUNX1	AY004251	Hs.149261	861	211179_at	-0.1942	(-0.4483137, 0.0889567)	0.176576
CENPF	U30872	Hs.497741	1063	209172_s_at	-0.194042	(-0.44818283, 0.08911917)	0.176934
PHLDA1	NM_007350	Hs.558462	22822	217996_at	-0.193851	(-0.44802432, 0.08931592)	0.177369
DDX18	BG530850	Hs.363492	8886	208895_s_at	-0.19384	(-0.44801543, 0.08932696)	0.177394
RAP2A	AI302106	Hs.508480	5911	221830_at	-0.193614	(-0.4478276, 0.0895601)	0.177909
ARPC5L	NM_030978	Hs.132499	81873	220966_x_at	-0.193563	(-0.44778496, 0.08961296)	0.178027
MUC2	NM_002457	Hs.315	4583	204673_at	-0.193531	(-0.44775813, 0.08964625)	0.1781
BRAF	NM_004333	Hs.490366	673	206044_s_at	-0.19353	(-0.4477576, 0.0896469)	0.178102
P4HA1	NM_000917	Hs.500047	5033	207543_s_at	-0.193505	(-0.44773703, 0.08967242)	0.178159
N4BP1	NM_014664	Hs.558438	9683	204601_at	-0.193435	(-0.44767908, 0.08974432)	0.178318
FLJ20512	NM_017854	Hs.105606	54958	219219_at	-0.193317	(-0.44758064, 0.08986643)	0.178589
MICAL2	NM_014632	Hs.501928	9645	206275_s_at	-0.193282	(-0.4475512, 0.0899029)	0.17867
VCAM1	NM_001078	Hs.109225	7412	203868_s_at	-0.193229	(-0.44750797, 0.08995657)	0.17879
SUB1	BG231551	Hs.229641	10923	212857_x_at	-0.193193	(-0.4474775, 0.0899944)	0.178874
NEDD9	AL136139	Hs.37982	4739	202149_at	-0.193171	(-0.44745939, 0.09001682)	0.178924
HOXC5	NM_018953	Hs.549040	3222	206739_at	-0.193166	(-0.44745508, 0.09002217)	0.178936
RASGRP1	NM_005739	Hs.511010	10125	205590_at	-0.193086	(-0.44738898, 0.09010414)	0.179118
CYBRD1	AL136693	Hs.221941	79901	217889_s_at	-0.193031	(-0.44734280, 0.09016141)	0.179246
ENO3	NM_001976	Hs.224171	2027	204483_at	-0.192981	(-0.44730172, 0.09021235)	0.179359
HOMER3	NM_004838	Hs.410683	9454	204647_at	-0.19295	(-0.44727581, 0.09024448)	0.179431
GNS	AW167793	Hs.334534	2799	212334_at	-0.192822	(-0.4471691, 0.0903768)	0.179726
ZNF364	AL530462	Hs.523550	27246	212742_at	-0.192804	(-0.44715422, 0.09039522)	0.179767
MDH1	NM_005917	Hs.526521	4190	200978_at	-0.192743	(-0.44710372, 0.09045783)	0.179907
CCL3 /// CCL3L1 /// CCL3L3	NM_002983	Hs.514107	414062 /// 6348 /// 6349	205114_s_at	-0.192668	(-0.44704112, 0.09053542)	0.180081
E2F3	NM_001949	Hs.269408	1871	203693_s_at	-0.192661	(-0.4470353, 0.0905427)	0.180097
CD4	U47924	Hs.17483	920	203547_at	-0.192576	(-0.44696527, 0.09062944)	0.180291
ARHGAP28	NM_030672	Hs.183114	79822	220381_at	-0.192549	(-0.44694291, 0.09065715)	0.180353
TOR1A	BC000674	Hs.534312	1861	202348_s_at	-0.192543	(-0.44693743, 0.09066394)	0.180368
FLJ11286	NM_018381	Hs.175120	55337	218429_s_at	-0.192494	(-0.44689659, 0.09071455)	0.180482
KRT6A /// KRT6C /// KRT6E	J00269	Hs.558758	140446 /// 286887 /// 3853	209125_at	-0.192446	(-0.4468569, 0.0907637)	0.180592
ACADSB	NM_001609	Hs.81934	36	205355_at	-0.192435	(-0.44684750, 0.09077538)	0.180618
FAM69A	AK027146	Hs.180946	388650	216044_x_at	-0.192422	(-0.44683699, 0.09078841)	0.180647
ARNTL2	NM_020183	Hs.434269	56938	220658_s_at	-0.192396	(-0.44681510, 0.09081554)	0.180708
SYCP1	NM_003176	Hs.112743	6847	206740_x_at	-0.192387	(-0.44680836, 0.09082388)	0.180727
PHACTR2	AA551142	Hs.102471	9749	204048_s_at	-0.192352	(-0.44677855, 0.09086082)	0.18081
SERPINB3	BC005224	Hs.227948	6317	209720_s_at	-0.192324	(-0.44675591, 0.09088887)	0.180873
PLAGL2	AF006005	Hs.154104	5326	202924_s_at	-0.192298	(-0.44673375, 0.09091633)	0.180934
RIF1	AK000323	Hs.552455	55183	214700_x_at	-0.192279	(-0.44671835, 0.09093541)	0.180977
BAG1	NM_004323	Hs.377484	573	202387_at	-0.192243	(-0.44668803, 0.09097298)	0.181062
EIF5B	NM_015904	Hs.158688	9669	201024_x_at	-0.192211	(-0.44666193, 0.09100531)	0.181134
DPYSL4	NM_006426	Hs.100058	10570	205492_s_at	-0.192209	(-0.44666013, 0.09100754)	0.181139
HLA-A	AI923492	Hs.181244	3105	213932_x_at	-0.192175	(-0.4466321, 0.0910423)	0.181217
C9orf10	AF214738	Hs.372003	23196	210516_at	-0.192093	(-0.44656377, 0.09112692)	0.181408
MDFIC	BE910600	Hs.427236	29969	217599_s_at	-0.192051	(-0.44652847, 0.09117064)	0.181506
IMPA2	NM_014214	Hs.367992	3613	203126_at	-0.191969	(-0.44646032, 0.09125505)	0.181696
TDGF1	NM_003212	Hs.385870	6997	206286_s_at	-0.191939	(-0.44643579, 0.09128544)	0.181764
CORO1C	BC002342	Hs.330384	23603	221676_s_at	-0.191916	(-0.44641655, 0.09130926)	0.181818
KLF2	NM_016270	Hs.107740	10365	219371_s_at	-0.191825	(-0.44634101, 0.09140281)	0.182029
COL4A3	U02519	Hs.471525	1285	216893_s_at	-0.191816	(-0.4463335, 0.0914121)	0.18205
S100A9	NM_002965	Hs.112405	6280	203535_at	-0.191742	(-0.44627131, 0.09148912)	0.182224
PITPNC1	NM_012417	Hs.231295	26207	219155_at	-0.191719	(-0.44625303, 0.09151176)	0.182275
MAX	AA723514	Hs.285354	4149	209331_s_at	-0.191718	(-0.44625204, 0.09151298)	0.182278
MAGEA2 /// MAGEA2B	U82671	Hs.36980	266740 /// 4101	214603_at	-0.191716	(-0.44625005, 0.09151544)	0.182283
SLC4A4	AF011390	Hs.5462	8671	210738_s_at	-0.191703	(-0.44623971, 0.09152825)	0.182312
EGLN3	NM_022073	Hs.135507	112399	219232_s_at	-0.191579	(-0.44613607, 0.09165656)	0.182602
TREH	NM_007180	Hs.129712	11181	207378_at	-0.191418	(-0.44600258, 0.09182182)	0.182976
DIRAS3	AK021882	Hs.194695	9077	215506_s_at	-0.191396	(-0.44598405, 0.09184475)	0.183028
PHACTR1	AW054711	Hs.436996	221692	213638_at	-0.191366	(-0.44595935, 0.09187532)	0.183097
RIG	NM_006394	---	10530	221126_at	-0.191255	(-0.44586712, 0.09198947)	0.183356
TOR1B	AF317129	Hs.252682	27348	209593_s_at	-0.191119	(-0.44575408, 0.09212935)	0.183673
MGC2889	BC005856	---	84789	211718_at	-0.19106	(-0.44570499, 0.09219008)	0.183811
CTSB	W47179	Hs.520898	1508	213275_x_at	-0.190971	(-0.44563063, 0.09228209)	0.18402
C1QR1	NM_012072	Hs.97199	22918	202878_s_at	-0.190934	(-0.44559954, 0.09232055)	0.184108
PTP4A3	BC003105	Hs.43666	11156	209695_at	-0.190865	(-0.44554244, 0.09239119)	0.184268
SGPL1	NM_003901	Hs.499984	8879	208381_s_at	-0.190838	(-0.44551965, 0.09241938)	0.184333
PPP3CA	NM_000944	Hs.435512	5530	202425_x_at	-0.190761	(-0.44545595, 0.09249818)	0.184512
RSU1	NM_012425	Hs.524161	6251	201980_s_at	-0.190722	(-0.4454233, 0.0925385)	0.184604
PDLIM7	AA086229	Hs.533040	9260	214121_x_at	-0.190605	(-0.4453258, 0.0926591)	0.184879
DAZ1 /// DAZ3 /// DAZ2 /// DAZ4	NM_020363	Hs.558522	1617 /// 57054 /// 57055 /// 57135	208282_x_at	-0.190519	(-0.44525452, 0.09274729)	0.18508
C21orf96	NM_025143	Hs.549202	80215	220918_at	-0.190516	(-0.44525209, 0.09275029)	0.185087
RAB32	NM_006834	Hs.287714	10981	204214_s_at	-0.190433	(-0.4451832, 0.0928355)	0.185282
KLRC1 /// KLRC2	NM_002260	Hs.512576	3821 /// 3822	206785_s_at	-0.190335	(-0.44510122, 0.09293683)	0.185513
LZTS1	AF123654	Hs.521432	11178	221719_s_at	-0.190235	(-0.44501819, 0.09303948)	0.185749
IL2RA	K03122	Hs.231367	3559	211269_s_at	-0.189996	(-0.44481971, 0.09328479)	0.186311
IMP4	BE747342	Hs.91579	92856	212411_at	-0.189984	(-0.44480973, 0.09329713)	0.186339
SIM1	AL121948	Hs.520293	6492	206876_at	-0.189981	(-0.44480705, 0.09330044)	0.186347
DOCK5	AK022242	Hs.195403	80005	215361_at	-0.18995	(-0.44478156, 0.09333194)	0.186419
DBC1	NM_014618	Hs.532316	1620	205818_at	-0.18989	(-0.44473146, 0.09339385)	0.186561
FGF18	NM_003862	Hs.87191	8817	206987_x_at	-0.189814	(-0.44466771, 0.09347262)	0.186743
MGC14817	AF255792	Hs.504820	84298	209779_at	-0.189693	(-0.44456733, 0.09359663)	0.187028
IL13RA1	NM_001560	Hs.496646	3597	201887_at	-0.189524	(-0.4444267, 0.0937704)	0.187428
ACTG1	BE741683	Hs.514581	71	211983_x_at	-0.18947	(-0.44438177, 0.09382584)	0.187556
CFTR	W60595	Hs.489786	1080	215703_at	-0.189345	(-0.44427782, 0.09395423)	0.187853
FKBP14	NM_017946	Hs.390838	55033	219390_at	-0.189334	(-0.4442683, 0.0939660)	0.18788
CCL22	NM_002990	Hs.534347	6367	207861_at	-0.189308	(-0.44424705, 0.09399223)	0.18794
PAQR6	NM_024897	Hs.235873	79957	219236_at	-0.189176	(-0.44413676, 0.09412841)	0.188255
LNK	NM_005475	Hs.506784	10019	203320_at	-0.189107	(-0.4440797, 0.0941988)	0.188418
C21orf108	AW513509	Hs.561025	9875	217633_at	-0.189093	(-0.4440682, 0.0942131)	0.188451
ACTN1	BC003576	Hs.509765	87	208637_x_at	-0.189058	(-0.44403877, 0.09424939)	0.188535
NOL4	NM_003787	Hs.558427	8715	206045_s_at	-0.188953	(-0.44395165, 0.09435694)	0.188784
INPP4B	NM_003866	Hs.480837	8821	205376_at	-0.188943	(-0.44394268, 0.09436801)	0.18881
MT2A	NM_005953	Hs.418241	4502	212185_x_at	-0.188935	(-0.44393617, 0.09437604)	0.188829
SALL2	BG285616	Hs.416358	6297	213283_s_at	-0.18887	(-0.44388187, 0.09444306)	0.188984
IFNAR2	L41944	Hs.549042	3455	204786_s_at	-0.188834	(-0.44385257, 0.09447923)	0.189068
MGC26885	AF070574	Hs.374556	124044	214965_at	-0.188793	(-0.44381787, 0.09452206)	0.189168
TSPAN4	BC000389	Hs.26518	7106	209263_x_at	-0.188769	(-0.4437984, 0.0945461)	0.189223
STC1	NM_003155	Hs.25590	6781	204597_x_at	-0.188758	(-0.44378885, 0.09455787)	0.189251
NOS1	U31466	Hs.253420	4842	207310_s_at	-0.188751	(-0.4437833, 0.0945647)	0.189267
SERTAD3	NM_013368	Hs.515412	29946	219382_at	-0.188736	(-0.44377061, 0.09458037)	0.189303
B2M	AW188940	Hs.534255	567	216231_s_at	-0.188716	(-0.44375394, 0.09460096)	0.189351
AQP9	NM_020980	Hs.104624	366	205568_at	-0.188673	(-0.44371830, 0.09464493)	0.189453
HERC5	NM_016323	Hs.26663	51191	219863_at	-0.188646	(-0.4436960, 0.0946724)	0.189517
EFNB2	BF001670	Hs.149239	1948	202668_at	-0.188578	(-0.4436391, 0.0947427)	0.189681
GZMK	NM_002104	Hs.277937	3003	206666_at	-0.188538	(-0.44360611, 0.09478337)	0.189775
ARTS-1	AF106037	Hs.436186	51752	210385_s_at	-0.188504	(-0.44357718, 0.09481906)	0.189858
GPX3	NM_002084	Hs.386793	2878	201348_at	-0.188458	(-0.44353928, 0.09486582)	0.189967
MYBPC3	NM_000256	Hs.524906	4607	208040_s_at	-0.188433	(-0.44351796, 0.09489211)	0.190028
PRAMEF11	AL022101	---	440560	217365_at	-0.188413	(-0.44350127, 0.09491271)	0.190077
BMP2	AA583044	Hs.73853	650	205289_at	-0.188296	(-0.44340427, 0.09503236)	0.190356
MORC1	NM_014429	Hs.278908	27136	220850_at	-0.18819	(-0.44331561, 0.09514172)	0.190611
GPR65	NM_003608	Hs.513440	8477	214467_at	-0.188171	(-0.44330045, 0.09516042)	0.190655
EXOC7	AK023832	Hs.533985	23265	215413_at	-0.188169	(-0.44329808, 0.09516334)	0.190661
SSB	NM_003142	Hs.546301	6741	201139_s_at	-0.188089	(-0.44323207, 0.09524475)	0.190852
NRCAM	NM_005010	Hs.21422	4897	204105_s_at	-0.18808	(-0.44322443, 0.09525416)	0.190874
HOXC10	NM_017409	Hs.44276	3226	218959_at	-0.188027	(-0.44318032, 0.09530856)	0.191001
BTK	NM_000061	Hs.159494	695	205504_at	-0.188019	(-0.44317361, 0.09531683)	0.19102
LSP1	NM_002339	Hs.56729	4046	203523_at	-0.187839	(-0.4430237, 0.0955017)	0.191453
ACTB	AA809056	Hs.520640	60	213867_x_at	-0.187791	(-0.44298374, 0.09555093)	0.191568
GPR110	NM_025048	Hs.287710	266977	220907_at	-0.187738	(-0.44293935, 0.09560565)	0.191697
SOX18	NM_018419	Hs.8619	54345	219568_x_at	-0.187706	(-0.44291226, 0.09563905)	0.191775
GADD45B	AF078077	Hs.110571	4616	209305_s_at	-0.187629	(-0.44284827, 0.09571792)	0.19196
HOXC4 /// FLJ12825	AW299598	Hs.350378	3221 /// 440101	206194_at	-0.187618	(-0.44283965, 0.09572855)	0.191985
TMPO	AW272611	Hs.11355	7112	203432_at	-0.187608	(-0.44283130, 0.09573884)	0.192009
CTSH	NM_004390	Hs.148641	1512	202295_s_at	-0.187596	(-0.44282068, 0.09575193)	0.19204
MGC40069	AE000659	Hs.369380	348035	215797_at	-0.187582	(-0.44280920, 0.09576607)	0.192073
RFX5	AW027312	Hs.166891	5993	202963_at	-0.187581	(-0.44280867, 0.09576674)	0.192075
C18orf8	NM_013326	Hs.529006	29919	221190_s_at	-0.187414	(-0.4426695, 0.0959382)	0.192478
LCP2	NM_005565	Hs.304475	3937	205270_s_at	-0.187411	(-0.44266701, 0.09594131)	0.192485
IL1RAPL1	NM_014271	Hs.495893	11141	220663_at	-0.187341	(-0.44260870, 0.09601316)	0.192655
CRAT	NM_000755	Hs.12068	1384	205843_x_at	-0.187327	(-0.44259663, 0.09602803)	0.19269
SLC6A8	AW276522	Hs.540696	6535	213843_x_at	-0.187234	(-0.44251965, 0.09612288)	0.192913
HLA-A	AA573862	Hs.181244	3105	215313_x_at	-0.187196	(-0.4424877, 0.0961623)	0.193006
UPP1	NM_003364	Hs.488240	7378	203234_at	-0.187191	(-0.44248336, 0.09616758)	0.193018
LPL	NM_000237	Hs.180878	4023	203549_s_at	-0.187143	(-0.44244351, 0.09621668)	0.193134
MITF	NM_000248	Hs.166017	4286	207233_s_at	-0.18714	(-0.44244076, 0.09622007)	0.193142
LAIR1	AF109683	Hs.467288	3903	210644_s_at	-0.187025	(-0.44234524, 0.09633773)	0.19342
FXYD5	BE552409	Hs.333418	53827	217655_at	-0.186962	(-0.4422930, 0.0964021)	0.193572
TRPM1	N32151	Hs.155942	4308	214410_at	-0.186952	(-0.44228417, 0.09641295)	0.193598
NEUROG2	AF303002	Hs.368523	63973	215632_at	-0.18692	(-0.44225728, 0.09644607)	0.193676
SKIL	NM_005414	Hs.536655	6498	206675_s_at	-0.186816	(-0.44217109, 0.09655221)	0.193927
ZNF81	X68011	Hs.114246	347344	215901_at	-0.186783	(-0.44214307, 0.09658672)	0.194009
CALR	AA910371	Hs.515162	811	212952_at	-0.186775	(-0.44213696, 0.09659424)	0.194026
SAR1A	NM_020150	Hs.499960	56681	201543_s_at	-0.186512	(-0.44191741, 0.09686456)	0.194667
DDX39	NM_005804	Hs.311609	10212	201584_s_at	-0.186481	(-0.44189175, 0.09689614)	0.194742
HIST1H3I	NM_003533	Hs.132854	8354	214509_at	-0.186475	(-0.4418868, 0.0969022)	0.194756
RAB31	AF183421	Hs.99528	11031	217764_s_at	-0.186423	(-0.44184364, 0.09695536)	0.194883
PLAU	K03226	Hs.77274	5328	211668_s_at	-0.186389	(-0.44181496, 0.09699067)	0.194967
TNPO1	AI653355	Hs.482497	3842	209225_x_at	-0.186384	(-0.44181067, 0.09699594)	0.194979
IGLC2	D84140	Hs.567242	3538	216566_at	-0.186147	(-0.44161346, 0.09723864)	0.195556
COX7A1	NM_001864	Hs.421621	1346	204570_at	-0.186107	(-0.44157950, 0.09728043)	0.195656
ACTB	NM_001101	Hs.520640	60	200801_x_at	-0.185987	(-0.4414795, 0.0974035)	0.195949
FN1	AF130095	Hs.203717	2335	210495_x_at	-0.185979	(-0.44147303, 0.09741143)	0.195968
SRF	NM_003131	Hs.520140	6722	202401_s_at	-0.185978	(-0.44147219, 0.09741247)	0.195971
C4A /// C4B	K02403	Hs.546241	432395 /// 720 /// 721	214428_x_at	-0.185948	(-0.4414470, 0.0974434)	0.196045
ZFX	NM_003410	Hs.370424	7543	207920_x_at	-0.185901	(-0.44140783, 0.09749164)	0.19616
SMARCA2	NM_003070	Hs.298990	6595	206543_at	-0.185871	(-0.44138321, 0.09752193)	0.196232
GPR50	NM_004224	Hs.158329	9248	208311_at	-0.185709	(-0.44124760, 0.09768873)	0.196631
MGC15606	AF055018	Hs.130195	91775	215968_at	-0.185698	(-0.44123838, 0.09770007)	0.196658
LDB3	AA211481	Hs.49998	11155	213717_at	-0.185686	(-0.44122903, 0.09771157)	0.196685
ZNF236	AK000847	Hs.189826	7776	222227_at	-0.18558	(-0.44114016, 0.09782087)	0.196947
SERPINB3	BC005224	Hs.227948	6317	209719_x_at	-0.185573	(-0.44113431, 0.09782806)	0.196964
GADD45B	AF087853	Hs.110571	4616	209304_x_at	-0.18554	(-0.4411070, 0.0978617)	0.197045
SULF1	AI479175	Hs.409602	23213	212353_at	-0.185347	(-0.44094570, 0.09805998)	0.19752
ENTPD1	NM_001776	Hs.567230	953	207691_x_at	-0.185342	(-0.4409415, 0.0980652)	0.197532
SH3BGRL	NM_003022	Hs.108029	6451	201312_s_at	-0.185327	(-0.44092907, 0.09808041)	0.197569
PAFAH1B1	L13386	Hs.77318	5048	200815_s_at	-0.185277	(-0.4408877, 0.0981313)	0.197691
GRN	BC000324	Hs.514220	2896	211284_s_at	-0.185231	(-0.4408490, 0.0981788)	0.197805
NR4A1	NM_002135	Hs.524430	3164	202340_x_at	-0.185185	(-0.44081039, 0.09822631)	0.197919
KIAA1967	NM_021174	Hs.433722	57805	221070_s_at	-0.185171	(-0.44079907, 0.09824022)	0.197953
SET	D45198	Hs.436687	6418	210231_x_at	-0.185143	(-0.44077577, 0.09826886)	0.198022
PRKCQ	AL137145	Hs.498570	5588	210038_at	-0.185104	(-0.44074356, 0.09830846)	0.198117
GPX1	NM_000581	Hs.76686	2876	200736_s_at	-0.185088	(-0.4407300, 0.0983251)	0.198157
HSD17B2	NM_002153	Hs.162795	3294	204818_at	-0.185058	(-0.44070465, 0.09835627)	0.198232
LAMP3	NM_014398	Hs.518448	27074	205569_at	-0.185037	(-0.44068735, 0.09837754)	0.198283
DUSP11	NM_003584	Hs.14611	8446	202703_at	-0.184975	(-0.44063564, 0.09844109)	0.198436
GM2A	M76477	Hs.483873	2760	35820_at	-0.184931	(-0.44059887, 0.09848628)	0.198545
RPS26 /// RPS26L /// LOC440440	NM_001029	Hs.447562	400156 /// 440440 /// 6231	217753_s_at	-0.184869	(-0.44054741, 0.09854952)	0.198697
SERPINE1	AL574210	Hs.414795	5054	202627_s_at	-0.184735	(-0.44043544, 0.09868709)	0.199029
HTR2A	M86841	Hs.424980	3356	211616_s_at	-0.184721	(-0.44042358, 0.09870166)	0.199064
PTMA	NM_002823	Hs.459927	5757	200772_x_at	-0.184704	(-0.4404097, 0.0987187)	0.199105
PSMB9	NM_002800	Hs.381081	5698	204279_at	-0.184704	(-0.4404091, 0.0987194)	0.199107
TIPARP	AL556438	Hs.12813	25976	212665_at	-0.184695	(-0.44040177, 0.09872845)	0.199129
VIPR2	U18810	Hs.490817	7434	211598_x_at	-0.184667	(-0.4403789, 0.0987566)	0.199197
CYLD	BF516433	Hs.432993	1540	221905_at	-0.184665	(-0.44037654, 0.09875944)	0.199204
HT017	AF225421	Hs.558524	57408	221612_at	-0.184655	(-0.4403686, 0.0987692)	0.199227
ADAM5	AJ132823	Hs.369765	255926	217003_s_at	-0.184655	(-0.44036853, 0.09876929)	0.199228
LAMA4	U77706	Hs.213861	3910	210990_s_at	-0.184653	(-0.44036683, 0.09877137)	0.199233
AXL	NM_021913	Hs.466791	558	202686_s_at	-0.184648	(-0.44036297, 0.09877612)	0.199244
IL1R2	NM_004633	Hs.25333	7850	205403_at	-0.184633	(-0.44035038, 0.09879158)	0.199281
SCRG1	NM_007281	Hs.7122	11341	205475_at	-0.184597	(-0.44032010, 0.09882878)	0.199371
GAB2	NM_012296	Hs.429434	9846	203853_s_at	-0.184554	(-0.44028431, 0.09887275)	0.199478
RHOQ	BF978689	Hs.549125	23433	212117_at	-0.184539	(-0.44027147, 0.09888852)	0.199516
NES	NM_024609	Hs.527971	10763	218678_at	-0.184536	(-0.4402694, 0.0988910)	0.199522
HKE2	NM_014260	Hs.446374	10471	222029_x_at	-0.184474	(-0.44021770, 0.09895456)	0.199675
COL9A1	NM_001851	Hs.149809	1297	222008_at	-0.184447	(-0.44019517, 0.09898224)	0.199742
TCF4	BF433429	Hs.200285	6925	212382_at	-0.184436	(-0.44018553, 0.09899407)	0.199771
BTBD7	NM_018167	Hs.359926	55727	220297_at	-0.184346	(-0.44011028, 0.09908649)	0.199995
CMAH	AF074480	Hs.484918	8418	210571_s_at	-0.18417	(-0.43996333, 0.09926693)	0.200432
PCP4	NM_006198	Hs.80296	5121	205549_at	-0.184143	(-0.43994155, 0.09929368)	0.200497
AKR1C4	AB045829	Hs.498514	1109	210558_at	-0.184136	(-0.43993537, 0.09930126)	0.200516
CD300A	AF020314	Hs.9688	11314	209933_s_at	-0.184133	(-0.43993259, 0.09930467)	0.200524
GPR37	T16257	Hs.406094	2861	214586_at	-0.183979	(-0.43980425, 0.09946224)	0.200906
GSTO1	NM_004832	Hs.190028	9446	201470_at	-0.183963	(-0.43979049, 0.09947912)	0.200948
RFX5	NM_000449	Hs.166891	5993	202964_s_at	-0.18394	(-0.43977147, 0.09950247)	0.201004
IL6ST	AB015706	Hs.532082	3572	211000_s_at	-0.183786	(-0.43964306, 0.09966008)	0.201388
CYLD	BF516433	Hs.432993	1540	221903_s_at	-0.183672	(-0.43954785, 0.09977692)	0.201672
CSDA	AL556190	Hs.558424	8531	201161_s_at	-0.183662	(-0.4395396, 0.0997871)	0.201697
CEACAM7	NM_006890	Hs.74466	1087	206199_at	-0.183652	(-0.4395316, 0.0997968)	0.201721
TPI1	BF116254	Hs.524219	7167	213011_s_at	-0.183625	(-0.43950897, 0.09982463)	0.201789
PPP3CC	NM_005605	Hs.149413	5533	207000_s_at	-0.183533	(-0.4394322, 0.0999188)	0.202018
BMP2K	NM_017593	Hs.146551	55589	219546_at	-0.183494	(-0.43939934, 0.09995914)	0.202117
TM4SF20	NM_024795	Hs.156652	79853	220639_at	-0.18344	(-0.4393540, 0.1000147)	0.202253
SYNCRIP	AI472757	Hs.485877	10492	209024_s_at	-0.18344	(-0.4393541, 0.1000147)	0.202253
PLAC8	NM_016619	Hs.546392	51316	219014_at	-0.183421	(-0.4393381, 0.1000342)	0.2023
APOC1	W79394	Hs.110675	341	213553_x_at	-0.18339	(-0.4393123, 0.1000659)	0.202378
UGT1A6	NM_001072	Hs.554822	54578	206094_x_at	-0.183349	(-0.4392787, 0.1001072)	0.202479
RPS11	BF680255	Hs.433529	6205	213350_at	-0.183337	(-0.4392680, 0.1001203)	0.202511
KLHL24	AW006750	Hs.407709	54800	221986_s_at	-0.183198	(-0.4391520, 0.1002626)	0.202859
MYO5A	NM_000259	Hs.21213	4644	204527_at	-0.183171	(-0.4391292, 0.1002905)	0.202927
CNTN6	NM_014461	Hs.387300	27255	207195_at	-0.183158	(-0.4391185, 0.1003037)	0.202959
PAX3	U02309	Hs.42146	5077	216059_at	-0.183126	(-0.4390924, 0.1003356)	0.203038
PLA2G3	NM_015715	Hs.149623	50487	220780_at	-0.18308	(-0.4390533, 0.1003836)	0.203155
MUC1	AV657604	Hs.89603	4582	215927_at	-0.183014	(-0.4389984, 0.1004509)	0.20332
APS	NM_020979	Hs.489448	10603	205367_at	-0.183007	(-0.4389923, 0.1004584)	0.203339
ORC5L	AF081459	Hs.432948	5001	211213_at	-0.182994	(-0.4389821, 0.1004709)	0.203369
USP3	AU148154	Hs.458499	9960	215392_at	-0.182927	(-0.4389257, 0.1005400)	0.203539
MAX	AI346181	Hs.285354	4149	214108_at	-0.182877	(-0.4388841, 0.1005911)	0.203664
LIF	NM_002309	Hs.2250	3976	205266_at	-0.182863	(-0.4388726, 0.1006051)	0.203699
LOC389722	NM_024879	Hs.534689	389722	220436_at	-0.182736	(-0.4387665, 0.1007352)	0.204018
RFX3	BE466926	Hs.136829	5991	217671_at	-0.182724	(-0.4387566, 0.1007474)	0.204048
PFKP	NM_002627	Hs.26010	5214	201037_at	-0.182719	(-0.4387518, 0.1007533)	0.204063
SRF	AI188786	Hs.520140	6722	202400_s_at	-0.182705	(-0.4387407, 0.1007669)	0.204096
KIAA0409	NM_015324	Hs.135119	23378	203171_s_at	-0.182669	(-0.4387105, 0.1008039)	0.204187
H41	AK025647	Hs.518265	55573	212010_s_at	-0.182615	(-0.4386652, 0.1008594)	0.204324
SERBP1	BC002488	Hs.530412	26135	210466_s_at	-0.182586	(-0.4386408, 0.1008893)	0.204398
MALL	BC003179	Hs.185055	7851	209373_at	-0.182567	(-0.4386253, 0.1009083)	0.204445
FLI1	AF327066	Hs.504281	2313	211825_s_at	-0.18233	(-0.4384270, 0.1011513)	0.205044
CCL2	S69738	Hs.303649	6347	216598_s_at	-0.182303	(-0.4384045, 0.1011789)	0.205112
CASP7	NM_001227	Hs.9216	840	207181_s_at	-0.182281	(-0.4383857, 0.1012019)	0.205169
SLC2A3	BE550486	Hs.419240	6515	202498_s_at	-0.182209	(-0.4383264, 0.1012746)	0.205348
INHBA	M13436	Hs.28792	3624	210511_s_at	-0.182184	(-0.4383052, 0.1013006)	0.205412
NIPA2	AI589507	Hs.370367	81614	212129_at	-0.182167	(-0.4382906, 0.1013185)	0.205456
C1orf14	NM_030933	Hs.497034	81626	220996_s_at	-0.182161	(-0.4382857, 0.1013244)	0.205471
HSPC117	NM_014306	Hs.474643	51493	200042_at	-0.18214	(-0.4382683, 0.1013458)	0.205524
MGAT3	NM_002409	Hs.276808	4248	208058_s_at	-0.182041	(-0.4381853, 0.1014474)	0.205775
EVI2B	BC005926	Hs.5509	2124	211742_s_at	-0.182011	(-0.4381609, 0.1014773)	0.205849
TRPC3	U47050	Hs.150981	7222	210814_at	-0.181925	(-0.4380885, 0.1015659)	0.206069
NEK1	AI936517	Hs.481181	4750	213328_at	-0.181913	(-0.4380782, 0.1015786)	0.2061
USP18	NM_017414	Hs.38260	11274	219211_at	-0.181868	(-0.4380413, 0.1016237)	0.206212
MT1K	AL031602	Hs.188518	4499	216336_x_at	-0.181732	(-0.4379276, 0.1017630)	0.206557
ZFP36L1	BG250310	Hs.85155	677	211962_s_at	-0.181708	(-0.4379072, 0.1017880)	0.20662
CD59	NM_000611	Hs.278573	966	200985_s_at	-0.181667	(-0.4378731, 0.1018297)	0.206723
GREM1	NM_013372	Hs.40098	26585	218468_s_at	-0.181602	(-0.4378186, 0.1018964)	0.206889
THBS1	AV726673	Hs.164226	7057	201109_s_at	-0.181577	(-0.4377980, 0.1019216)	0.206952
MAN1A1	BG287153	Hs.102788	4121	221760_at	-0.181569	(-0.4377911, 0.1019301)	0.206973
EIF3S8	NM_003752	Hs.192425	8663	200647_x_at	-0.181541	(-0.4377674, 0.1019592)	0.207045
MDK	M69148	Hs.82045	4192	209035_at	-0.181478	(-0.4377147, 0.1020237)	0.207205
PLVAP	AF326591	Hs.107125	83483	221529_s_at	-0.181439	(-0.4376827, 0.1020629)	0.207303
HIST1H3F	NM_021018	Hs.247814	8968	208506_at	-0.181416	(-0.4376628, 0.1020872)	0.207363
FGF12	NM_004113	Hs.185577	2257	207501_s_at	-0.181392	(-0.4376434, 0.1021110)	0.207422
EMILIN1	NM_007046	Hs.63348	11117	204163_at	-0.181335	(-0.4375953, 0.1021698)	0.207569
FN1	AK026737	Hs.203717	2335	216442_x_at	-0.181238	(-0.4375142, 0.1022691)	0.207816
DDX24	BG421209	Hs.510328	57062	200702_s_at	-0.181191	(-0.4374753, 0.1023167)	0.207935
LOC51190	NM_016317	---	51190	221405_at	-0.181104	(-0.4374020, 0.1024064)	0.208159
APOL1	AF323540	Hs.114309	8542	209546_s_at	-0.181085	(-0.4373867, 0.1024251)	0.208205
ABCA1	AF285167	Hs.429294	19	203505_at	-0.181066	(-0.4373703, 0.1024452)	0.208256
GADD45B	NM_015675	Hs.110571	4616	207574_s_at	-0.181061	(-0.4373661, 0.1024503)	0.208268
PTGER3	NM_000957	Hs.445000	5733	208169_s_at	-0.180991	(-0.4373083, 0.1025211)	0.208445
LCK	NM_005356	Hs.470627	3932	204891_s_at	-0.180839	(-0.4371805, 0.1026774)	0.208836
TREML2	NM_024807	Hs.164797	79865	219748_at	-0.180727	(-0.4370867, 0.1027921)	0.209123
TPM4	BC002827	Hs.466088	7171	209344_at	-0.180702	(-0.4370666, 0.1028167)	0.209185
S100A11	NM_021039	Hs.417004	6282	208540_x_at	-0.180695	(-0.4370601, 0.1028246)	0.209205
ACTN1	M95178	Hs.509765	87	211160_x_at	-0.180622	(-0.4369990, 0.1028994)	0.209392
EHBP1	BF116032	Hs.271667	23301	212650_at	-0.18059	(-0.4369724, 0.1029319)	0.209474
EIF2AK2	NM_002759	Hs.131431	5610	204211_x_at	-0.180579	(-0.4369630, 0.1029434)	0.209503
ACTG1	AW190090	Hs.514581	71	213214_x_at	-0.180484	(-0.4368835, 0.1030406)	0.209747
LGALS14	NM_020129	Hs.24236	56891	220158_at	-0.180436	(-0.4368436, 0.1030894)	0.209869
ARHGAP15	NM_018460	Hs.171011	55843	218870_at	-0.180319	(-0.4367458, 0.1032090)	0.21017
PPM1B	AJ271832	Hs.416769	5495	213225_at	-0.180274	(-0.4367083, 0.1032548)	0.210285
PELI1	NM_020651	Hs.7886	57162	218319_at	-0.180235	(-0.4366755, 0.1032949)	0.210386
RABGAP1L	AB019490	Hs.495391	9910	215342_s_at	-0.180204	(-0.4366500, 0.1033261)	0.210464
EIF5B	BE138647	Hs.158688	9669	214314_s_at	-0.180112	(-0.4365723, 0.1034211)	0.210703
WASPIP	AI005043	Hs.128067	7456	202663_at	-0.180095	(-0.4365586, 0.1034378)	0.210745
TRIM14	NM_014788	Hs.555909	9830	203148_s_at	-0.180083	(-0.4365486, 0.1034500)	0.210776
HLA-DPB1	NM_002121	Hs.485130	3115	201137_s_at	-0.180071	(-0.4365387, 0.1034621)	0.210807
CPM	NM_001874	Hs.484551	1368	206100_at	-0.180064	(-0.4365328, 0.1034693)	0.210825
C19orf21	AA143765	Hs.439180	126353	212925_at	-0.180044	(-0.4365161, 0.1034897)	0.210876
KIAA0674	AB014574	Hs.522351	23307	212663_at	-0.180032	(-0.4365061, 0.1035019)	0.210907
HDAC9	NM_014707	Hs.196054	9734	205659_at	-0.179992	(-0.4364726, 0.1035429)	0.21101
GAS1	NM_002048	Hs.65029	2619	204457_s_at	-0.179927	(-0.4364181, 0.1036095)	0.211178
PDE4DIP	BC005949	Hs.558825	9659	211751_at	-0.179893	(-0.4363898, 0.1036442)	0.211266
S100A8	NM_002964	Hs.416073	6279	202917_s_at	-0.179871	(-0.4363713, 0.1036667)	0.211323
ALOX12	NM_000697	Hs.422967	239	207206_s_at	-0.179833	(-0.4363394, 0.1037057)	0.211421
ELK3	AW575374	Hs.46523	2004	221773_at	-0.179738	(-0.4362600, 0.1038026)	0.211666
NKTR	AI688640	Hs.529509	4820	215338_s_at	-0.179687	(-0.4362168, 0.1038554)	0.2118
NDUFS1	NM_005006	Hs.471207	4719	203039_s_at	-0.179663	(-0.4361974, 0.1038792)	0.21186
CHSY1	NM_014918	Hs.110488	22856	203044_at	-0.179581	(-0.4361281, 0.1039638)	0.212074
KIAA1772	NM_024935	Hs.54838	80000	220340_at	-0.179569	(-0.4361182, 0.1039760)	0.212105
MYEF2	AK023133	Hs.6638	50804	222153_at	-0.179563	(-0.4361137, 0.1039814)	0.212118
SH2D1A	AF100539	Hs.349094	4068	211210_x_at	-0.179549	(-0.4361020, 0.1039957)	0.212155
NFAT5	NM_006599	Hs.371987	10725	208003_s_at	-0.179545	(-0.4360980, 0.1040006)	0.212167
CPZ	BC006393	Hs.78068	8532	211062_s_at	-0.179403	(-0.4359793, 0.1041456)	0.212534
GPSM3	NM_022107	Hs.520046	63940	204265_s_at	-0.179335	(-0.4359226, 0.1042148)	0.21271
GK	X68285	Hs.1466	2710	215975_x_at	-0.179332	(-0.435920, 0.104218)	0.212718
P2RY11	NM_002566	Hs.166168	5032	214546_s_at	-0.179297	(-0.4358905, 0.1042540)	0.212809
YARS	AW245400	Hs.213264	8565	212048_s_at	-0.179229	(-0.4358336, 0.1043235)	0.212986
C1QL1	AW026646	Hs.134012	10882	214346_at	-0.179166	(-0.4357812, 0.1043875)	0.213148
STK38	AF034187	Hs.409578	11329	216727_at	-0.179162	(-0.4357774, 0.1043921)	0.21316
RAFTLIN	D42043	Hs.98910	23180	212646_at	-0.179091	(-0.4357185, 0.1044640)	0.213343
ATP6V0E	AV717561	Hs.484188	8992	200096_s_at	-0.179082	(-0.4357107, 0.1044736)	0.213367
PCNX	AB018348	Hs.158722	22990	213159_at	-0.179052	(-0.4356859, 0.1045039)	0.213444
H2AFY	NM_004893	Hs.420272	9555	207168_s_at	-0.178967	(-0.4356145, 0.1045909)	0.213666
ARF7	NM_025047	Hs.287702	80117	220468_at	-0.178939	(-0.4355914, 0.1046192)	0.213738
CDC14A	AF064103	Hs.533582	8556	210743_s_at	-0.178925	(-0.4355793, 0.1046340)	0.213775
ETV1	NM_004956	Hs.22634	2115	206501_x_at	-0.178793	(-0.4354690, 0.1047686)	0.214118
CR1	NM_000651	Hs.334019	1378	208488_s_at	-0.178684	(-0.4353780, 0.1048796)	0.214401
HSPC023	NM_014047	Hs.231616	28974	217926_at	-0.178667	(-0.4353636, 0.1048972)	0.214446
PTENP1	AF023139	Hs.493716	11191	217494_s_at	-0.178597	(-0.4353049, 0.1049688)	0.214629
CD44	AF098641	Hs.502328	960	210916_s_at	-0.17856	(-0.4352739, 0.1050067)	0.214726
GUK1	AW182892	Hs.376933	2987	213621_s_at	-0.178531	(-0.4352496, 0.1050364)	0.214802
OR7E47P /// OR7E18P /// OR7E35P /// LOC441453	AF065854	Hs.404129	26628 /// 390885 /// 391632 /// 441453	216698_x_at	-0.178461	(-0.4351908, 0.1051081)	0.214985
EMP1	BF445047	Hs.436298	2012	213895_at	-0.178445	(-0.4351772, 0.1051247)	0.215028
CD48	NM_001778	Hs.243564	962	204118_at	-0.178383	(-0.4351254, 0.1051878)	0.215189
ZA20D1	NM_020205	Hs.98322	56957	220031_at	-0.178205	(-0.4349769, 0.1053690)	0.215653
Pfs2	BC003186	Hs.433180	51659	221521_s_at	-0.17819	(-0.4349643, 0.1053843)	0.215692
P2RY14	NM_014879	Hs.2465	9934	206637_at	-0.178188	(-0.4349621, 0.1053870)	0.215699
AP4S1	AF155159	Hs.293411	11154	210278_s_at	-0.178181	(-0.4349561, 0.1053943)	0.215718
KCND2	NM_012281	Hs.21703	3751	207103_at	-0.178169	(-0.4349462, 0.1054064)	0.215749
DENND1A	NM_024820	Hs.435064	57706	219763_at	-0.17815	(-0.4349305, 0.1054256)	0.215798
ITGAL	AC002310	Hs.174103	3683	213475_s_at	-0.178034	(-0.4348335, 0.1055438)	0.216102
SEMA3F	U38276	Hs.32981	6405	209730_at	-0.178027	(-0.4348273, 0.1055514)	0.216121
WDR18	BC001648	Hs.325321	57418	209461_x_at	-0.178016	(-0.4348184, 0.1055622)	0.216149
RXRA	BE675800	Hs.20084	6256	202426_s_at	-0.178	(-0.4348048, 0.1055788)	0.216191
LAT2	AF257135	Hs.56607	7462	221581_s_at	-0.17793	(-0.4347461, 0.1056504)	0.216375
IRS2	AF073310	Hs.442344	8660	209184_s_at	-0.177911	(-0.4347304, 0.1056696)	0.216424
CENTB1	NM_014716	Hs.337242	9744	205213_at	-0.177899	(-0.4347200, 0.1056823)	0.216457
KIAA1456	AW439543	Hs.527095	57604	214796_at	-0.177838	(-0.4346692, 0.1057442)	0.216616
LILRB2	AF004231	Hs.534386	10288	210146_x_at	-0.177836	(-0.4346672, 0.1057467)	0.216623
PBXIP1	AI348545	Hs.505806	57326	214176_s_at	-0.177769	(-0.4346114, 0.1058147)	0.216798
STAG3	NM_012447	---	10734	219753_at	-0.177754	(-0.4345987, 0.1058301)	0.216837
PHLDA1	NM_007350	Hs.558462	22822	217997_at	-0.17773	(-0.4345783, 0.1058550)	0.216901
GRIA3	NM_000828	Hs.377070	2892	208032_s_at	-0.17771	(-0.4345623, 0.1058745)	0.216952
SCN8A	NM_014191	Hs.124189	6334	207049_at	-0.177496	(-0.4343827, 0.1060934)	0.217516
TCF4	BF592782	Hs.200285	6925	212386_at	-0.177329	(-0.4342429, 0.1062638)	0.217956
IER3	NM_003897	Hs.76095	8870	201631_s_at	-0.177259	(-0.4341845, 0.1063349)	0.21814
CSNK1G2	AL530441	Hs.181390	1455	202573_at	-0.177234	(-0.4341637, 0.1063603)	0.218205
BTG2	BG339064	Hs.519162	7832	201235_s_at	-0.177155	(-0.4340975, 0.1064410)	0.218414
RPL28	NM_000991	Hs.356371	6158	200003_s_at	-0.177039	(-0.4339997, 0.1065600)	0.218722
C9orf156	AA748492	Hs.9196	51531	47530_at	-0.177025	(-0.4339881, 0.1065742)	0.218759
KLRB1	NM_002258	Hs.169824	3820	214470_at	-0.176981	(-0.4339513, 0.1066190)	0.218875
P2RY6	NM_004154	Hs.16362	5031	208373_s_at	-0.176971	(-0.4339425, 0.1066297)	0.218902
CORO1A	U34690	Hs.415067	11151	209083_at	-0.17696	(-0.4339340, 0.1066401)	0.218929
RGS5	AI183997	Hs.24950	8490	209070_s_at	-0.17691	(-0.4338919, 0.1066913)	0.219062
GDF9	NM_005260	Hs.25022	2661	221314_at	-0.176835	(-0.4338289, 0.1067681)	0.219261
TNF	NM_000594	Hs.241570	7124	207113_s_at	-0.176785	(-0.4337873, 0.1068187)	0.219393
PPP1R3A	NM_002711	Hs.458309	5506	206895_at	-0.176715	(-0.4337288, 0.1068899)	0.219578
CDKN1A	NM_000389	Hs.370771	1026	202284_s_at	-0.176677	(-0.4336967, 0.1069290)	0.219679
MYO1F	BF740152	Hs.408451	4542	213733_at	-0.176651	(-0.4336749, 0.1069556)	0.219748
ADAM28	NM_021777	Hs.174030	10863	208269_s_at	-0.176568	(-0.4336051, 0.1070405)	0.219969
MT1G	BC005311	Hs.433391	4495	210472_at	-0.176495	(-0.4335437, 0.1071153)	0.220164
CRYAB	AF007162	Hs.408767	1410	209283_at	-0.176484	(-0.4335349, 0.1071261)	0.220192
PLN	M60411	Hs.170839	5350	204938_s_at	-0.176464	(-0.4335179, 0.1071467)	0.220246
TCF8	U12170	Hs.124503	6935	210875_s_at	-0.176435	(-0.4334938, 0.1071760)	0.220322
SEMA6A	AB002438	Hs.156967	57556	215028_at	-0.176331	(-0.4334068, 0.1072820)	0.220598
BTN3A3 /// BTN3A2	NM_006994	Hs.376046	10384 /// 11118	204820_s_at	-0.176261	(-0.4333483, 0.1073532)	0.220784
BZW1	NM_014670	Hs.355983	9689	200777_s_at	-0.176221	(-0.4333144, 0.1073944)	0.220891
IL18	NM_001562	Hs.83077	3606	206295_at	-0.17609	(-0.4332046, 0.1075280)	0.22124
HSU79274	NM_013300	Hs.436618	29902	204521_at	-0.17607	(-0.4331878, 0.1075485)	0.221294
RAD23B /// LOC131185	T93562	Hs.521640	131185 /// 5887	214422_at	-0.176005	(-0.4331333, 0.1076148)	0.221467
ETV1	X87175	Hs.22634	2115	217053_x_at	-0.175981	(-0.4331130, 0.1076395)	0.221531
ARL5	NM_012097	Hs.470233	26225	218150_at	-0.175922	(-0.4330637, 0.1076995)	0.221688
HLA-G	M90684	Hs.512152	3135	211529_x_at	-0.175886	(-0.4330338, 0.1077359)	0.221783
E2F8	NM_024680	Hs.523526	79733	219990_at	-0.175849	(-0.4330025, 0.1077739)	0.221883
RHO	AA058836	Hs.247565	6010	206454_s_at	-0.175847	(-0.4330007, 0.1077761)	0.221889
CD3E	NM_000733	Hs.3003	916	205456_at	-0.175626	(-0.4328153, 0.1080017)	0.22248
PCDHA5	AF152483	---	56143	211838_x_at	-0.175613	(-0.4328044, 0.1080149)	0.222515
WASPIP	AW058622	Hs.128067	7456	202664_at	-0.175587	(-0.4327830, 0.1080409)	0.222583
PLCL3	AK022610	Hs.128933	23007	216634_at	-0.175518	(-0.4327253, 0.1081110)	0.222767
BHLHB2	BG326045	Hs.171825	8553	201169_s_at	-0.175418	(-0.4326409, 0.1082137)	0.223037
DMD	NM_004010	Hs.495912	1756	203881_s_at	-0.175397	(-0.4326231, 0.1082353)	0.223093
SGCD	NM_000337	Hs.387207	6444	214492_at	-0.175375	(-0.4326050, 0.1082574)	0.223152
C6orf62	AW972292	Hs.519930	81688	222309_at	-0.175336	(-0.4325724, 0.1082970)	0.223256
DNAJB5	NM_012266	Hs.237506	25822	207453_s_at	-0.175333	(-0.4325695, 0.1083005)	0.223265
LAIR2	NM_002288	Hs.43803	3904	207509_s_at	-0.175202	(-0.4324598, 0.1084338)	0.223616
LGALS7	NM_002307	Hs.558355	3963	206400_at	-0.175183	(-0.4324444, 0.1084526)	0.223665
C4A /// C4B	NM_000592	Hs.546241	432395 /// 720 /// 721	208451_s_at	-0.175127	(-0.4323972, 0.1085100)	0.223816
HN1	AF060925	Hs.532803	51155	217755_at	-0.175026	(-0.4323121, 0.1086133)	0.224089
MRCL3 /// MRLC2	NM_006471	Hs.464472	103910 /// 10627	201318_s_at	-0.17475	(-0.4320809, 0.1088944)	0.224831
COL1A1	K01228	Hs.172928	1277	202310_s_at	-0.174689	(-0.4320297, 0.1089565)	0.224995
SEC14L1	NM_003003	Hs.464184	6397	202082_s_at	-0.17467	(-0.4320135, 0.1089762)	0.225047
SCN5A	NM_000335	Hs.556087	6331	207413_s_at	-0.174667	(-0.4320110, 0.1089792)	0.225055
CRY2	AB014558	Hs.532491	1408	212695_at	-0.174665	(-0.4320095, 0.1089811)	0.22506
DPYSL3	W72516	Hs.519659	1809	201430_s_at	-0.174517	(-0.4318850, 0.1091323)	0.225461
CASP1	U13698	Hs.2490	834	211366_x_at	-0.174457	(-0.4318352, 0.1091928)	0.225621
RHOQ	NM_012249	Hs.549125	23433	214449_s_at	-0.174406	(-0.4317922, 0.1092451)	0.22576
EDF1	AB002282	Hs.174050	8721	209058_at	-0.174377	(-0.4317682, 0.1092741)	0.225837
FAM57A	NM_024792	Hs.154396	79850	218898_at	-0.174364	(-0.4317567, 0.1092881)	0.225874
CD24	AK000168	Hs.375108	934	216379_x_at	-0.174336	(-0.4317331, 0.1093168)	0.22595
MMP19	NM_002429	Hs.154057	4327	204575_s_at	-0.174313	(-0.4317140, 0.1093399)	0.226011
ARHGAP25	D29642	Hs.531807	9938	38149_at	-0.174311	(-0.4317120, 0.1093424)	0.226018
CPVL	NM_031311	Hs.233389	54504	208146_s_at	-0.174228	(-0.4316427, 0.1094265)	0.226241
CRY1	D83702	Hs.151573	1407	209674_at	-0.174124	(-0.4315557, 0.1095322)	0.226522
SLC6A8	U17986	Hs.540696	6535	210854_x_at	-0.17384	(-0.4313170, 0.1098220)	0.227293
ELF1	AL559590	Hs.135646	1997	212420_at	-0.173832	(-0.4313102, 0.1098303)	0.227315
TIMP3	NM_000362	Hs.297324	7078	201147_s_at	-0.173806	(-0.4312884, 0.1098566)	0.227385
POLR2L	BC005903	Hs.441072	5441	211730_s_at	-0.173745	(-0.4312378, 0.1099181)	0.227549
EYA4	NM_004100	Hs.102408	2070	207327_at	-0.173714	(-0.4312112, 0.1099503)	0.227635
TMF1	BF593908	Hs.267632	7110	213024_at	-0.173638	(-0.4311474, 0.1100278)	0.227842
TCTEL1	NM_006519	Hs.445999	6993	201999_s_at	-0.17362	(-0.4311327, 0.1100456)	0.22789
IL21R	AF269133	Hs.210546	50615	221658_s_at	-0.173598	(-0.4311144, 0.1100678)	0.227949
YAP1	AI745185	Hs.503692	10413	213342_at	-0.173547	(-0.4310708, 0.1101207)	0.22809
MYH4	NM_017533	Hs.272207	4622	208148_at	-0.173542	(-0.4310674, 0.1101248)	0.228102
PF4V1	NM_002620	Hs.72933	5197	207815_at	-0.173529	(-0.4310558, 0.1101390)	0.228139
MMD	NM_012329	Hs.463483	23531	203414_at	-0.173497	(-0.4310294, 0.1101710)	0.228225
CNGB1	NM_001297	Hs.147062	1258	207342_at	-0.173476	(-0.4310117, 0.1101924)	0.228282
ADRA1A	AF013261	Hs.52931	148	211490_at	-0.173467	(-0.4310042, 0.1102015)	0.228306
MAP3K4	NM_006724	Hs.390428	4216	204089_x_at	-0.173464	(-0.4310018, 0.1102044)	0.228314
CPE	NM_001873	Hs.75360	1363	201117_s_at	-0.173446	(-0.4309868, 0.1102227)	0.228363
PTP4A3	NM_007079	Hs.43666	11156	206574_s_at	-0.173418	(-0.4309631, 0.1102514)	0.22844
LILRB5	NM_006840	Hs.306230	10990	206856_at	-0.17333	(-0.4308892, 0.1103410)	0.22868
KLF9	AI690205	Hs.150557	687	203542_s_at	-0.173326	(-0.4308857, 0.1103453)	0.228691
SLCO5A1	NM_030958	Hs.443609	81796	220984_s_at	-0.17331	(-0.4308722, 0.1103616)	0.228735
HRASLS2	AK025029	Hs.272805	54979	216759_at	-0.1733	(-0.4308640, 0.1103716)	0.228761
QPCT	NM_012413	Hs.79033	25797	205174_s_at	-0.17324	(-0.4308132, 0.1104332)	0.228927
SEMA3F	U38276	Hs.32981	6405	35666_at	-0.173219	(-0.4307960, 0.1104541)	0.228983
SERPINB1	NM_030666	Hs.381167	1992	212268_at	-0.17312	(-0.4307127, 0.1105551)	0.229253
IL12A	NM_000882	Hs.673	3592	207160_at	-0.173084	(-0.4306827, 0.1105915)	0.229351
C9orf16	AI885170	Hs.522412	79095	41047_at	-0.172992	(-0.4306053, 0.1106854)	0.229603
CD24	X69397	Hs.375108	934	209772_s_at	-0.172951	(-0.4305704, 0.1107277)	0.229717
FCGR1A	X14355	Hs.77424	2209	216950_s_at	-0.172918	(-0.4305428, 0.1107612)	0.229807
WBP5	NM_016303	Hs.533287	51186	217975_at	-0.172839	(-0.4304766, 0.1108414)	0.230022
FYN	N20923	Hs.390567	2534	212486_s_at	-0.172829	(-0.4304683, 0.1108515)	0.230049
COG5	AU152134	Hs.239631	10466	203629_s_at	-0.172822	(-0.4304623, 0.1108588)	0.230069
YME1L1	NM_014263	Hs.499145	10730	201352_at	-0.172815	(-0.4304568, 0.1108654)	0.230087
HIST1H4L	NM_003546	Hs.533295	8368	214562_at	-0.172589	(-0.4302665, 0.1110961)	0.230708
BTN3A1	U90552	Hs.191510	11119	209770_at	-0.172424	(-0.4301284, 0.1112635)	0.231159
RASAL1	NM_004658	Hs.528693	8437	219752_at	-0.172386	(-0.4300961, 0.1113026)	0.231265
ETV6	NM_001987	Hs.504765	2120	205585_at	-0.172345	(-0.4300618, 0.1113442)	0.231377
JMJD1C	AI694023	Hs.413416	221037	221763_at	-0.172336	(-0.4300544, 0.1113532)	0.231401
FHL3	NM_004468	Hs.57687	2275	218818_at	-0.172335	(-0.4300534, 0.1113543)	0.231404
PSMA6	BC002979	Hs.446260	5687	208805_at	-0.172324	(-0.4300442, 0.1113655)	0.231434
NCKIPSD	AL049430	Hs.102929	51517	216114_at	-0.172288	(-0.4300141, 0.1114020)	0.231533
CLCN4	NM_001830	Hs.495674	1183	205149_s_at	-0.172272	(-0.4300004, 0.1114186)	0.231578
HLA-G	AF226990	Hs.512152	3135	210514_x_at	-0.172177	(-0.4299205, 0.1115154)	0.23184
COX5A	AF042162	Hs.401903	9377	217451_at	-0.172131	(-0.4298820, 0.1115620)	0.231966
CIAS1	AK027194	Hs.159483	114548	216015_s_at	-0.172051	(-0.4298153, 0.1116428)	0.232184
KIAA0830	AL573201	Hs.167115	23052	212570_at	-0.172045	(-0.4298096, 0.1116497)	0.232203
CH25H	NM_003956	Hs.47357	9023	206932_at	-0.172024	(-0.4297926, 0.1116703)	0.232259
HTR2C	NM_000868	Hs.149037	3358	207307_at	-0.172012	(-0.4297819, 0.1116832)	0.232294
C1RL	NM_016546	Hs.525264	51279	218983_at	-0.17198	(-0.4297552, 0.1117156)	0.232381
PECAM1	M37780	Hs.514412	5175	208982_at	-0.171862	(-0.4296564, 0.1118352)	0.232706
AKR1C2	M33376	---	1646	211653_x_at	-0.171862	(-0.4296562, 0.1118355)	0.232706
GAS1	AW611727	Hs.65029	2619	204456_s_at	-0.171771	(-0.4295797, 0.1119282)	0.232958
FCGR3A /// FCGR3B	J04162	Hs.372679	2214 /// 2215	204006_s_at	-0.171753	(-0.4295643, 0.1119468)	0.233009
TCF4	AI927067	Hs.200285	6925	213891_s_at	-0.171746	(-0.4295583, 0.1119541)	0.233028
MUC13	AW451240	Hs.5940	56667	218687_s_at	-0.171609	(-0.4294433, 0.1120934)	0.233407
SCN4A	NM_000334	Hs.46038	6329	206981_at	-0.171601	(-0.4294369, 0.1121010)	0.233427
MEF2D	AL530331	Hs.314327	4209	203003_at	-0.171547	(-0.4293913, 0.1121563)	0.233578
SULT1C1	AF186255	Hs.436123	6819	211470_s_at	-0.171459	(-0.4293176, 0.1122455)	0.23382
CCDC28A	BC000758	Hs.412019	25901	209479_at	-0.171456	(-0.4293150, 0.1122486)	0.233829
KYNU	NM_003937	Hs.470126	8942	204385_at	-0.17142	(-0.4292850, 0.1122850)	0.233928
PDHX	NM_003477	Hs.502315	8050	203067_at	-0.171371	(-0.4292433, 0.1123355)	0.234065
GPRC5A	NM_003979	Hs.194691	9052	203108_at	-0.171362	(-0.4292356, 0.1123448)	0.234091
BTG1	NM_001731	Hs.255935	694	200921_s_at	-0.171347	(-0.429223, 0.112360)	0.234132
CEBPB	AL564683	Hs.517106	1051	212501_at	-0.171276	(-0.4291638, 0.1124317)	0.234327
DUSP4	BC002671	Hs.417962	1846	204015_s_at	-0.171276	(-0.4291634, 0.1124322)	0.234329
RAB1A	AL530264	Hs.310645	5861	213440_at	-0.171234	(-0.4291279, 0.1124751)	0.234446
EMP1	NM_001423	Hs.436298	2012	201324_at	-0.171231	(-0.4291260, 0.1124774)	0.234452
DKFZP434F0318	NM_030817	Hs.23388	81575	221031_s_at	-0.171219	(-0.4291158, 0.1124897)	0.234486
EXOSC1	NM_016046	Hs.14415	51013	218369_s_at	-0.17118	(-0.4290832, 0.1125292)	0.234593
RYBP	NM_012234	Hs.7910	23429	201846_s_at	-0.171151	(-0.4290584, 0.1125592)	0.234675
PAGE1	NM_003785	Hs.128231	8712	206897_at	-0.171114	(-0.4290277, 0.1125964)	0.234777
DCT	AL139318	Hs.301865	1638	216513_at	-0.171089	(-0.4290067, 0.1126217)	0.234846
CKLF	NM_016326	Hs.15159	51192	221058_s_at	-0.170981	(-0.4289157, 0.1127319)	0.235147
RPL31	BC001663	Hs.518551	6160	221593_s_at	-0.170943	(-0.4288834, 0.1127709)	0.235253
CD37	NM_001774	Hs.166556	951	204192_at	-0.170917	(-0.4288616, 0.1127973)	0.235326
WNT2B	NM_024494	Hs.258575	7482	206458_s_at	-0.170914	(-0.4288594, 0.1128000)	0.235333
LBP	NM_004139	Hs.154078	3929	214461_at	-0.170913	(-0.4288585, 0.1128010)	0.235336
CTDSP2	AF022231	Hs.524530	10106	208735_s_at	-0.170866	(-0.4288193, 0.1128485)	0.235465
GPR147	NM_022146	Hs.302026	64106	221387_at	-0.170842	(-0.4287986, 0.1128735)	0.235534
MAD1L1	NM_003550	Hs.209128	8379	204857_at	-0.170588	(-0.4285851, 0.1131317)	0.236241
SVEP1	AA716107	Hs.550761	79987	213247_at	-0.17058	(-0.4285783, 0.1131400)	0.236264
SLC24A6	NM_024959	Hs.286194	80024	218749_s_at	-0.170579	(-0.4285778, 0.1131406)	0.236266
HTN3 /// CGNL1	NM_000200	Hs.177888	3347 /// 84952	206786_at	-0.170567	(-0.4285679, 0.1131525)	0.236298
ARL7	AW450363	Hs.111554	10123	202206_at	-0.170521	(-0.4285290, 0.1131996)	0.236427
GAD1	NM_013445	Hs.420036	2571	206670_s_at	-0.170455	(-0.4284731, 0.1132672)	0.236613
CDC14B	AF064105	Hs.40582	8555	211347_at	-0.170367	(-0.4283995, 0.1133562)	0.236857
PTP4A1	AW165960	Hs.227777	7803	200731_s_at	-0.170361	(-0.4283946, 0.1133621)	0.236874
CXorf9	AL023653	Hs.61469	54440	204923_at	-0.170263	(-0.4283117, 0.1134623)	0.237149
C2orf27	NM_013310	Hs.145567	29798	206611_at	-0.17023	(-0.4282839, 0.1134960)	0.237241
DDX48	NM_014740	Hs.389649	9775	201303_at	-0.170187	(-0.4282483, 0.1135390)	0.23736
RPS27	NM_001030	Hs.558392	6232	200741_s_at	-0.170185	(-0.4282468, 0.1135408)	0.237365
HRASLS3	BC001387	Hs.502775	11145	209581_at	-0.170168	(-0.4282323, 0.1135583)	0.237413
LAIR1	NM_021708	Hs.467288	3903	208071_s_at	-0.170142	(-0.4282102, 0.1135851)	0.237487
SOCS1	AB005043	Hs.50640	8651	210001_s_at	-0.170093	(-0.4281687, 0.1136352)	0.237625
LGALS2	NM_006498	Hs.531776	3957	208450_at	-0.17007	(-0.4281495, 0.1136585)	0.237689
DSG1	NM_001942	Hs.2633	1828	206642_at	-0.170021	(-0.4281086, 0.1137079)	0.237825
MEF2D	NM_005920	Hs.314327	4209	203004_s_at	-0.169988	(-0.4280810, 0.1137412)	0.237917
HOXD1	AI168371	Hs.83465	3231	205974_at	-0.169933	(-0.4280346, 0.1137973)	0.238071
STX4A	NM_004604	Hs.83734	6810	203530_s_at	-0.169923	(-0.4280261, 0.1138075)	0.2381
ZNF365	NM_014951	Hs.22653	22891	206448_at	-0.169846	(-0.4279613, 0.1138859)	0.238316
[truncated: 19,213 more rows]
