# Supplementary material for: Transcription signatures encoded by ultraconserved genomic regions in human prostate cancer
Source: Mol Cancer. 2013 Feb 14;12:13. doi: 10.1186/1476-4598-12-13 (PMC3626580; doi:10.1186/1476-4598-12-13)
Supplement: Additional file 8: Table S7 — That contains the updated annotation of selected UCR-encoded transcripts based on UCSC version hg19, NCBI build 37 coordinates. [file 1476-4598-12-13-S8.xlsx]

## Sheet: Sheet1
Supplementary Table 7: Updated annotation of selected UCR-encoded transcripts based on UCSC version hg19, NCBI build 37 coordinates
		Build 37 (hg19) coordinates	Type (p,n,e)	Upstream Gene	Host Gene	Downstream Gene	Overlap with mRNA	Antisense to mRNA
shown in	uc.363+A	chr14:29,861,319-29,861,583	p	C14ORF23	/	PRKD1	Yes	Yes
Figure 1	uc.477+	chrX:103,041,491-103,041,699	e (PLP1)	GLRA4	PLP1 / RAB9B	RAB9B	Yes	No (PLP1) / Yes (RAB9B)
	uc.34+	chr1:97,280,172-97,280,379	e	BC067883	PTBP2	DPYD	Yes	No
	uc.404+	chr16:55,223,357-55,223,591	n	IRX5	/	IRX6	No	No
	uc.473+A	chrX:70,373,224-70,373,445	e	MED12	NLGN3	BCYRN1	Yes	Yes
	uc.382+A	chr15:35,918,912-35,919,111	n	ATPBD4	LOC100507466	C15ORF41	Yes	Yes
	uc.106+A	chr2:175,025,423-175,025,628	n	SP3	OLA1	LOC285084	Yes	No
	uc.217+A	chr7:54,636,656-54,636,876	e	HPVC1	VSTM2A / LOC285878	AB074160	Yes	Yes
	uc.420+A	chr17:62,496,771-62,497,003	e	POLG2	DDX5	CEP95	Yes	No
	uc.317+	chr10:131,446,338-131,446,555	n	AK124226	MGMT	EBF3	Yes	No
	uc.184+	chr5:173,385,292-173,385,521	e	BOD1	CPEB4	C5orf47	Yes	No
	uc.385+	chr15:37,185,670-37,185,878	n	LOC145845	MEIS2	TMCO5A	Yes	Yes
	uc.389+	chr15:67,665,385-67,665,655	n	AAGAB	IQCH	LOC100506686	Yes	No
	uc.244+	chr8:105,962,349-105,962,669	n	LRP12	/	ZFPM2	No	No
	uc.252+A	chr9:16,710,753-16,710,983	n	BX648501	BNC2	CNTLN	Yes	No
	uc.282+	chr9:140,042,490-140,042,696	e	DPP7	GRIN1	LRRC26	Yes	No
	uc.234+A	chr7:156,812,385-156,812,656	p	LOC645249	/	UBE3C	Yes	No
	uc.427+A	chr18:24,237,199-24,237,413	e	TAF4B	KCTD1	LOC728606	Yes	No
	uc.261+	chr9:81,871,574-81,871,884	n	PSAT1	/	TLE4	No	No
	uc.416+A	chr17:46,670,887-46,671,172	e	HOXB3	HOXB5	HOXB6	Yes	No
	uc.346+A	chr12:106,976,510-106,976,711	e	POLR3B	RFX4	LOC100505978 / RIC8B	Yes	Yes	Also in intron LOC100287944
	uc.454+A	chr20:4,866,440-4,866,647	e	RASSF2	SLC23A2	C20ORF30	Yes	No
	uc.182+	chr5:170,703,079-170,703,317	n	GABRP	RANBP17	AX746723 / TLX3	Yes	No
	uc.306+	chr10:103,212,039-103,212,262	n	AX747408	BTRC	DPCD	Yes	No
	uc.462.+	chrX:24,894,826-24,895,604	n	SCARNA23	POLA1	ARX	Yes	No
	uc.448+	chr19:30,841,530-30,841,761	n	URI1/C19ORF2/RMP	/	ZNF536	No	No
	uc.275+	chr9:128,584,116-128,584,370	n	MAPKAP1	PBX3	BC031239	Yes	No
	uc.282+A	chr9:140,042,490-140,042,696	e	DPP7	GRIN1	LRRC26	Yes	Yes
	uc.20+A	chr1:45,002,372-45,002,640	n	ERI3	RNF220	TMEM53	Yes	Yes
	uc.33+A	chr1:97,271,737-97,272,048	e	BC067883	PTBP2	DPYD	Yes	Yes
	uc.346+	chr12:106,976,510-106,976,711	e	POLR3B	RFX4	LOC100505978 / RIC8B	Yes	No	Also in intron LOC100287944
	uc.468+A	chrX:25,017,563-25,018,051	n	POLA1	/	ARX	No	No
	uc.296+A	chr10:102,415,106-102,415,566	n	HIF1AN	/	PAX2	No	No
	uc.261+	chr9:81,871,574-81,871,884	n	PSAT1	/	TLE4	No	No
	uc.334+A	chr11:131,867,945-131,868,166	n	SNX19	NTM	OPCML	Yes	Yes
	uc.190+	chr6:41,523,440-41,523,639	n	DQ141194	FOXP4	MDFI	Yes	No
	uc.248+	chr9:974,189-974,410	n	DMRT1	/	DMRT3	No	No
	uc.106+	chr2:175,025,423-175,025,628	n	SP3	OLA1	LOC285084	Yes	Yes
	uc.458+A	chr22:36,148,492-36,148,695	n	APOL5	RBFOX2	APOL3	Yes	No
	uc.275+	chr9:128,584,116-128,584,370	n	MAPKAP1	PBX3	BC031239	Yes	No
	uc.190+	chr6:41,523,440-41,523,639	n	DQ141194	FOXP4	MDFI	Yes	No
	uc.34+	chr1:97,280,172-97,280,379	e	BC067883	PTBP2	DPYD	Yes	No
	uc.106+	chr2:175,025,423-175,025,628	n	SP3	OLA1	LOC285084	Yes	Yes
	uc.333+	chr11:124,644,647-124,644,916	e	ESAM	C11ORF61	BC036195	Yes	Yes
	uc.52+	chr2:59,108,186-59,108,459	n	FANCL	FLJ30838	BCL11A	Yes	No
in Table 2	uc.308+A	chr10:103,245,812-103,246,088	n	AX747408	BTRC	DPCD	Yes	Yes
	uc.434+A	chr18:44,770,788-44,771,036	n	IER3IP1	SKOR2	BC040860	Yes	No
	uc.241+A	chr8:65,497,130-65,497,331	n	BHLHE22	/	CYP7B1	No	No
	uc.283+A	chr10:50,604,757-50,605,033	n	DRGX	/	ERCC6	No	No
	uc.285+	chr10:70,515,991-70,516,222	e	TET1	CCAR1	STOX1	Yes	No
	uc.85+	chr2:157,551,414-157,551,661	n	GPD2	/	GALNT5	No	No
in Table 3	uc.287+	chr10:77,495,943-77,496,199	p	ZNF503	/	C10ORF11	Yes	No	Overlap with Human mRNA from GenBank (CR933639)
	uc.445+A	chr19:30,566,435-30,566,744	n	URI1/C19ORF2/RMP	/	ZNF536	No	No
	uc.134+	chr3:158,245,904-158,246,114	n	SHOX2	RSRC1	AK097794	Yes	No
	uc.240+	chr8:65,492,539-65,492,744	n	LOC100130155/BX537900	/	BHLHE22	Yes	Yes
	uc.249+A	chr9:8,095,728-8,095,987	n	C9ORF123	/	PTPRD	No	No
	uc.349+	chr13:72,121,302-72,121,504	n	LINC00348/KLHL1	DACH1	MZT1	Yes	Yes	Closest upstream non-coding gene is LINC00348; closest upstream coding gene is KLHL1
	uc.204+	chr7:1,265,904-1,266,105	n	AK090593	/	UNCX	No	No
	uc.135+	chr3:168,834,283-168,834,483	e	EGFEM1P	MECOM	EVI1	Yes	Yes
	uc.31+	chr1:88,928,018-88,928,270	p	LOC100505768	/	AK123834	Yes	No
	uc.410+A	chr17:35,012,230-35,012,448	n	MRM1	/	BC084573/LHX1	No	No
	uc.344+	chr12:54,426,886-54,427,139	e	HOXC6	HOXC5 (+ intronic in HOXC4)	HOXC4	Yes	Yes
	uc.283+A	chr10:50,604,757-50,605,033	n	DRGX	/	ERCC6	No	No
	uc.283+	chr10:50,604,757-50,605,033	n	DRGX	/	ERCC6	No	No
